# Supplementary material for: Prevalence, associated factors and perspectives of HIV testing among men in Uganda
Source: PLoS One. 2020 Aug 7;15(8):e0237402. doi: 10.1371/journal.pone.0237402 (PMC7413494; doi:10.1371/journal.pone.0237402)
Supplement: S1 File — (ZIP) [file pone.0237402.s002.zip]

Archive with 11 entries (11 files):
- manuscript data/Baseline data_analyzed.xlsx
- manuscript data/FGD Kayabwe 1 Eng.docx
- manuscript data/FGD Kayabwe 2 Eng.docx
- manuscript data/FGD Kayabwe 3 Eng.docx
- manuscript data/FGD Kayabwe 4 Eng.docx
- manuscript data/FGD men 1-Eng.doc
- manuscript data/FGD Men 2-Eng.docx
- manuscript data/FGD Men 3-Eng.docx
- manuscript data/FGD Men 4-Eng.docx
- manuscript data/FGD men5-Eng.docx
- manuscript data/FGD men6-Eng.docx
