# Supplementary material for: Prevalence, associated factors and perspectives of HIV testing among men in Uganda
Source: PLoS One. 2020 Aug 7;15(8):e0237402. doi: 10.1371/journal.pone.0237402 (PMC7413494; doi:10.1371/journal.pone.0237402)
Supplement: S1 File — (ZIP) [file pone.0237402.s002.zip › manuscript data/Baseline data_analyzed.xlsx]

## Sheet: Approached
scr_age	scr_reside	scr_phone	scr_speech	PatID	age	relgn	relgnOther	cty	vill	maris	schgoing	Educ	occp	occpBusiness	occpOther	hid	hmnum	tesplc	tesplcs	tesplcs/1	tesplcs/2	tesplcs/3	tesplcs/4	tesplcs/5	tesplcsOther	tesgo	tesgoplc	tesgoplcOther	tesever	teslasyr	teslas	tesplc1	tesplc1Other	teswait	tesdisclo	discloper	tesres	tesyear	pathiv	couptes	couptes1	pathiv1	circum	pastsexpat	cursexpat	nonpat	coscond	lastcond	transex
1	1	1	0	E240801	83	2		4	16	3	0	3	1			HH240801	4	1	1	1	0	0	0	0		1	1		1	1	2	1		1	1	1	0	1	1	1	1	0	0	2	2	0	0	0	0
1	1	1	0	G280804	82	2		6	20	6	0	2	6			HH280804	8	1	1	1	0	0	0	0		1	1		1	0	5	1		1	1	6	0	4	0				0	1	1	0	0	0	0
1	1	1	0	G290804	79	3		5	8	7	0	3	1			HH290804	1	1	1	1	0	0	0	0		0			1	0	5	1		1	1	5	0	4	0				0	1	1	0	0	0	0
1	1	1	0	G310802	76	1		3	29	3	0	2	1			HH310802	2	1	1	1	0	0	0	0		1	1		1	0	5	1		1	1	1	0	4	1	1	0		1	1	1	0	0	0	0
1	1	1	0	I200803	75	3		2	11	3	0	5	1			HH200805	8	1	1	1	0	0	0	0		1	1		1	0	5	1		1	1	1	0	4	0				0	2	2	0	0	0	0
1	1	1	0	H030901	73	3		7	21	3	0	2	1			HH030904	4	1	1 2 4	1	1	0	1	0		0			0										0				0	1	1	0	0	0	0
1	1	1	0	F030902	72	3		7	21	3	0	1	1			HH030902	5	0											0										0				0	1	1	0	0	0	0
1	1	1	0	F030901	72	3		7	21	6	0	2	1			HH030901	1	1	1	1	0	0	0	0		1	1		1	1	1	1		1	0		0	1	0				1	1	1	0	0	0	0
1	1	1	0	F310811	72	3		3	28	3	0	2	1			HH310811	2	1	1	1	0	0	0	0		1	1		1	1	2	4		1	0		0	1	0				0	1	1	0	0	0	0
1	1	1	0	F310808	70	3		3	28	7	0	3	1			HH310808	1	1	1 2 4 5	1	1	0	1	1	Ku somero emasaka	1	5	Ku somero rya St Mary's Masaka	1	0	5	4		1	0		0	1	0				0	1	1	0	0	0	0
1	1	1	0	G240801	69	3		4	16	3	0	2	1			HH240801	4	1	1	1	0	0	0	0		0			0										0				0	1	1	0	0	0	0
1	1	1	0	B240805	68	1		4	16	4	0	2	1			HH240805	5	1	4	0	0	0	1	0		1	1		1	0	5	1		1	0		0	2	1	1	0		1	2	2	0	0	0	0
1	1	1	0	G010904	68	3		3	27	2	0	2	1			HH010904	1	1	1	1	0	0	0	0		0			0										0				0	1	1	0	0	0	0
1	1	1	0	H240803	68	1		4	16	3	0	2	1			HH240803	5	1	1 4	1	0	0	1	0		1	1		1	0	5	1		1	0		0	4	1	1	0		1	2	2	0	0	0	0
1	1	1	0	C230803	67	3		2	14	4	0	2	1		Herdsman	HH230803	4	1	1	1	0	0	0	0		1	1		1	1	1	1		1	1	6	0	3	1	1	1	0	1	2	2	0	0	0	0
1	1	1	0	C280801	66	1		6	20	4	0	2	1			HH280801	12	1	1 4	1	0	0	1	0		1	1		1	1	1	1		1	1	1	0	3	1	1	1	0	1	3	3	1	0	0	0
1	1	1	0	C040904	65	3		1	3	3	0	2	1			HH040904	12	1	1 2 4	1	1	0	1	0		1	4		1	1	3	4		1	1	1	0	3	1	1	0		0	1	1	0	0	0	0
1	1	1	0	B070901	65	3		1	1	4	0	2	1			HH070901	3	1	1	1	0	0	0	0		1	4		1	1	1	1		1	1	1	0	3	1	1	1	0	0	1	1	0	0	0	0
1	1	1	0	F010903	65	3		3	27	6	0	2	1			HH010903	3	1	1	1	0	0	0	0		1	1		1	1	2	1		1	1	6	0	1	0				0	1	1	1	0	0	0
1	1	1	0	F270807	65	3		6	18	4	0	2	1			HH270807	7	1	4	0	0	0	1	0		1	4		1	1	2	4		1	1	3	0	3	1	1	1	0	0	3	3	0	1	0	0
1	1	1	0	H230805	65	3		2	14	7	0	2	1			HH230805	1	1	1	1	0	0	0	0		0			0										0				0	1	1	0	0	0	0
1	1	1	0	I280806	65	3		5	9	4	0	2	1			HH280806	6	1	1	1	0	0	0	0		1	1		1	1	1	1		1	1	1	0	3	1	0			1	3	3	0	0	0	0
1	1	1	0	C040901	64	1		1	3	4	0	3	1			HH040901	10	1	1 4	1	0	0	1	0		1	4		1	1	1	4		1	1	1	0	3	1	1	1	0	1	1	1	0	0	0	0
1	1	1	0	G060914	64	3		7	23	2	0	3	1			HH060914	3	0											0										0				0	1	1	0	0	0	0
1	1	1	0	G010903	64	3		3	27	2	0	2	6			HH010903	1	1	1	1	0	0	0	0		0			0										0				0	1	1	0	0	0	0
1	1	1	0	B030904	63	3		7	21	4	0	2	1			HH030905	6	1	1	1	0	0	0	0		1	1		1	1	3	1		1	0		0	3	1	1	1	0	0	1	1	0	0	0	0
1	1	1	0	A300814	63	3		3	31	6	0	2	1			HH300814	8	1	1	1	0	0	0	0		1	1		1	1	1	1		1	0		0	2	0				0	1	1	0	0	0	0
1	1	1	0	B300812	63	3		3	31	4	0	2	1			HH300812	2	1	1	1	0	0	0	0		0			0										0				0	1	1	0	0	0	0
1	1	1	0	C200802	63	3		2	11	3	1	2	1			HH200801	4	1	1 2 4	1	1	0	1	0		1	2		1	1	1	2		1	0		0	2	0				1	1	2	0	0	0	0
1	1	1	0	E160909	63	3		7	26	3	0	3	1			HH161011	4	1	1 2 4	1	1	0	1	0		1	4		1	1	4	1		1	1	1	0	1	1	1	1	0	0	2	2	1	1	1	1
1	1	1	0	E160910	63	3		7	26	3	0	2	1			HH161012	2	1	1 2 4	1	1	0	1	0		1	1		1	1	5	1		1	1	1	0	1	1	1	1	0	0	2	2	1	1	1	1
1	1	1	0	G070905	63	1		1	1	3	0	2	3		Ntungangato	HH070905	6	1	1	1	0	0	0	0		1	1		1	1	1	1		1	1	1	0	2	1	1	1	0	1	1	1	0	0	0	0
1	1	1	0	G220801	63	1		2	15	3	0	2	1			HH220801	9	1	1	1	0	0	0	0		1	1		1	1	4	1		1	0		0	4	0				1	1	1	0	0	0	0
1	1	1	0	I200804	63	3		2	12	3	0	5	1			HH200806	5	1	1	1	0	0	0	0		0			1	1	5	1		0					1	0			0	1	1	0	0	0	0
1	1	1	0	B270811	62	3		6	18	4	0	2	1			HH270811	3	1	4	0	0	0	1	0		0			0										0				0	2	2	0	0	0	0
1	1	1	0	B200807	62	2		2	12	4	0	3	2		Turner fiter machinisty	HH200807	8	1	1	1	0	0	0	0		1	1		1	0	6	1		1	1	1	0	2	0				1	3	3	0	0	0	0
1	1	1	0	A040903	62	1		1	2	3	0	2	3	Asubula mwanyi		HH040903	8	1	1 4	1	0	0	1	0		1	4		1	1	1	4		1	1	1	1		1	1	1	0	0	2	2	0	0	0	0
1	1	1	0	F310810	62	3		3	28	7	0	2	1			HH310810	1	1	1 4	1	0	0	1	0		1	1		1	1	1	4		1	1	6	0	1	0				0	1	1	0	0	0	0
1	1	1	0	G270813	62	3		6	18	3	0	2	1			HH270813	6	1	1	1	0	0	0	0		1	1		1	1	2	1		1	1	1	0	2	1	1	1	0	0	1	1	0	0	0	0
1	1	1	0	E160905	62	3		7	26	1	0	2	1			HH161007	1	1	1 3 2 4	1	1	1	1	0		1	4		1	1	6	4		1	1	3	0	1	0				0	1	1	1	1	1	1
1	1	1	0	E240814	62	3		4	17	3	0	2	1			HH240814	3	1	4	0	0	0	1	0		1	4		1	1	1	1		1	1	1	1		1	1	1	1	0	1	2	0	0	0	0
1	1	1	0	C270808	61	3		6	18	5	0	2	1			HH270809	3	1	1	1	0	0	0	0		1	1		1	0	5	1		1	1	1	0	4	1	0			0	1	1	0	0	0	0
1	1	1	0	B200803	61	3		2	11	4	0	3	1			HH200802	4	1	1	1	0	0	0	0		1	1		1	1	1	1		1	1	1	0	2	1	1	1	0	0	2	2	1	0	0	0
1	1	1	0	A030904	61	4		7	21	3	0	2	1			HH030904	3	1	1	1	0	0	0	0		1	1		1	1	1	1		1	1	1	1		1	1	1	1	0	2	2	0	0	0	0
1	1	1	0	C200805	60	3		2	12	6	0	3	1			HH200807	6	1	1 3	1	0	1	0	0		1	1		1	1	3	1		1	0		0	1	0				0	1	1	0	0	0	0
1	1	1	0	C070905	60	3		1	1	5	0	2	1			HH070905	11	1	1 2 4	1	1	0	1	0		1	1		1	1	3	1		1	1	1	0	4	1	1	1	0	0	1	1	0	0	0	0
1	1	1	0	C240804	60	2		4	16	3	0	2	1			HH240803	5	1	1	1	0	0	0	0		1	1		1	0	5	1		1	1	1	0	1	1	1	1	0	1	2	2	0	0	0	0
1	1	1	0	G300801	60	3		3	30	3	0	2	1			HH300801	10	1	1	1	0	0	0	0		0			0										0				0	1	1	0	0	0	0
1	1	1	0	A280805	60	2		6	20	1	0	2	1			HH280805	2	1	1	1	0	0	0	0		1	1		1	0	5	1		1	0		0	4	0				0	2	2	1	0	0	0
1	1	1	0	E200807	60	3		2	12	2	0	1	1			HH200807	1	1	1	1	0	0	0	0		0			1	1	4	1		1	1	6	0	1	0				0	1	1	0	0	0	0
1	1	1	0	E220802	60	4		2	15	5	0	1	1			HH220804	1	1	1	1	0	0	0	0		1	1		1	1	3	1		1	1	2	0	2	0				1	1	1	0	0	0	0
1	1	1	0	E030903	60	2		7	21	3	0	2	1			HH030906	5	1	1	1	0	0	0	0		1	1		1	1	1	1		1	1	1	0	2	1	1	1	0	0	2	2	0	0	0	0
1	1	1	0	E040903	60	3		1	3	3	0	2	1			HH040903	1	1	1	1	0	0	0	0		1	1		1	1	1	1		1	1	3	1		0				0	1	1	0	0	0	0
1	1	1	0	G050904	60	2		1	4	2	0	1	1			HH050904	1	0											0										0				0	1	1	0	0	0	0
1	1	1	0	G290810	59	1		5	7	6	0	2	1			HH290810	3	1	1	1	0	0	0	0		1	1		1	1	2	1		1	0		0	2	0				1	1	1	0	0	0	0
1	1	1	0	F030906	59	2		7	21	1	0	2	1			HH030906	1	1	1	1	0	0	0	0		0			1	1	2	1		1	0		0	1	0				1	1	1	1	1	1	0
1	1	1	0	B070910	58	2		1	2	4	0	2	3			HH070910	3	1	1	1	0	0	0	0		1	1		0										1	0			1	2	2	1	0	0	0
1	1	1	0	H010912	58	3		3	27	3	0	2	1			HH010904	7	1	1 2 4	1	1	0	1	0		1	1		1	1	5	1		1	1	1	0	4	1	1	1	0	0	1	1	0	0	0	0
1	1	1	0	H220801	58	4		2	15	3	0	5	1			HH220802	4	0											1	0	5	1		1	0		0	4	0				1	1	1	0	0	0	0
1	1	1	0	G290807	58	1		5	7	3	0	3	1			HH290807	10	1	1	1	0	0	0	0		0			0										1	0			1	1	1	0	0	0	0
1	1	1	0	A280801	58	2		6	20	3	0	2	1			HH280801	10	1	4	0	0	0	1	0		1	4		1	0	5	4		1	0		0	2	0				0	2	2	0	0	0	0
1	1	1	0	B300807	58	3		3	30	7	0	2	1			HH300807	1	1	1	1	0	0	0	0		1	1		1	0	5	1		1	0		0	1	1	0			0	1	1	0	0	0	0
1	1	1	0	F010902	58	3		3	27	3	0	2	1		Kulunda no kulima	HH010902	6	1	1	1	0	0	0	0		1	1		1	1	4	1		1	1	1	0	2	1	1	1	0	1	1	1	0	0	0	0
1	1	1	0	E050903	58	3		1	4	3	0	3	1			HH050903	5	1	1	1	0	0	0	0		1	1		1	1	2	1		1	1	1	0	2	1	1	1	0	0	1	1	0	0	0	0
1	1	1	0	B280802	58	1		6	20	4	0	2	1			HH280802	4	1	1	1	0	0	0	0		1	1		1	0	5	1		1	1	1	1		1	1	1	0	1	2	2	0	1	1	0
1	1	1	0	B290809	57	2		5	7	4	0	2	1			HH290809	6	1	1	1	0	0	0	0		1	1		1	1	1	1		1	1	1	0	2	1	1	1	0	0	2	2	0	0	0	0
1	1	1	0	H010915	57	3		3	27	2	0	2	1			HH010907	2	1	1 2 4	1	1	0	1	0		0			0										0				0	1	1	0	0	0	0
1	1	1	0	E200801	57	3		2	12	3	0	4	2		Technician makanika	HH200801	3	1	1	1	0	0	0	0		1	1		1	1	1	1		1	1	4	0	2	0				1	1	1	0	0	2	0
1	1	1	0	C040902	56	3		1	3	6	0	2	1			HH040902	2	1	1	1	0	0	0	0		1	1		1	1	1	1		1	0		1		1	1	0		0	2	2	0	0	0	0
1	1	1	0	I220804	56	3		2	15	3	0	2	1			HH220804	6	0											0										1	0			0	2	2	1	0	0	0
1	1	1	0	A280810	56	3		5	9	4	0	2	1			HH280810	4	1	1	1	0	0	0	0		1	1		1	0	5	1		1	1	1	0	4	1	1	1	0	0	3	3	0	0	0	0
1	1	1	0	A300810	56	3		3	31	3	0	2	1			HH300810	8	1	1	1	0	0	0	0		1	4		1	1	1	4		1	1	1	0	2	1	0			0	2	2	0	0	0	0
1	1	1	0	E010901	56	3		3	27	3	0	1	1			HH010801	2	1	1	1	0	0	0	0		1	1		1	0	5	1		1	1	2	0	2	1	0			0	2	2	0	0	0	0
1	1	1	0	G010913	56	3		7	26	3	0	2	1			HH010913	2	1	1	1	0	0	0	0		1	1		1	1	5	1		1	1	5	0	2	1	1	1	0	0	1	1	0	0	0	0
1	1	1	0	G040912	56	3		1	3	3	0	2	1			HH040912	8	1	1	1	0	0	0	0		1	1		1	1	5	1		1	1	1	0	1	1	1	1	0	0	1	1	0	0	0	0
1	1	1	0	G310809	56	3		3	28	7	0	2	1			HH310809	1	1	1	1	0	0	0	0		1	1		1	1	1	1		1	0		0	2	0				0	1	1	0	0	0	0
1	1	1	0	H010909	56	3		7	26	3	0	3	1			HH010918	10	1	1 2 4	1	1	0	1	0		1	1		1	1	1	1		1	1	1	0	2	1	1	1	0	0	1	1	0	0	0	0
1	1	1	0	E230805	56	2		2	14	3	0	2	1			HH220806	7	1	1	1	0	0	0	0		1	1		1	1	2	1		1	1	3	0	2	1	1	1	0	0	1	1	0	0	0	0
1	1	1	0	F310807	56	3		3	28	4	0	2	1			HH310807	10	1	1 4	1	0	0	1	0		1	4		1	1	3	4		1	1	1	0	1	1	1	1	0	1	1	1	0	0	0	0
1	1	1	0	H220803	55	2		2	15	8	0	2	1			HH220803	1	0											0										0				1	1	1	0	0	0	0
1	1	1	0	E040904	55	3		1	3	2	0	2	1			HH040904	1	1	1 3 4	1	0	1	1	0		1	4		1	1	1	3		1	1	6	0	2	0				0	1	1	0	0	0	0
1	1	1	0	C220805	55	1		2	15	3	0	1	1			HH220805	10	1	1 2	1	1	0	0	0		0			0										1	0			1	2	2	0	0	0	0
1	1	1	0	H230802	55	2		2	14	3	0	2	1			HH230802	3	1	1 4	1	0	0	1	0		1	1		1	1	3	1		1	1	1	0	1	1	0			0	2	2	0	0	0	0
1	1	1	0	H230803	55	3		2	14	7	0	2	1			HH230803	2	1	1 2 4	1	1	0	1	0		1	1		1	1	5	1		1	0		0	1	0				0	1	1	1	1	1	1
1	1	1	0	E010902	55	3		3	27	3	0	3	1			HH010805	4	1	1	1	0	0	0	0		0			0										1	0			0	2	2	0	0	0	0
1	1	1	0	E070901	55	3		1	1	2	0	2	3	Bar attendant		HH070901	10	1	1 2	1	1	0	0	0		1	1		1	1	3	1		1	1	1	0	1	1	1	1	0	0	1	1	0	0	0	0
1	1	1	0	E160908	55	3		7	26	3	0	2	1			HH161010	7	1	1 2 4	1	1	0	1	0		1	4		1	1	3	4		1	1	1	0	1	1	1	1	0	0	3	3	1	1	1	0
1	1	1	0	E240806	55	2		4	16	3	0	2	1			HH240806	8	1	1	1	0	0	0	0		1	1		1	1	2	1		1	1	1	0	2	1	1	0		0	2	2	0	0	0	0
1	1	1	0	A290803	55	3		5	8	3	0	3	1			HH290803	7	1	1	1	0	0	0	0		1	1		1	1	1	1		1	1	1	1		1	1	1	0	0	2	2	0	0	0	0
1	1	1	0	C060911	54	3		7	23	5	0	2	1			HH060911	11	1	1 2	1	1	0	0	0		1	2		1	1	1	2		1	1	1	0	3	1	1	1	0	1	2	2	0	0	0	0
1	1	1	0	B200806	54	3		2	12	4	0	2	1			HH200806	5	1	1	1	0	0	0	0		0			0										0				0	2	2	1	0	0	0
1	1	1	0	C030901	54	2		7	21	5	0	3	1			HH030901	11	1	1 4	1	0	0	1	0		1	1		1	1	1	1		1	1	1	0	3	1	1	0		1	2	2	0	0	0	0
1	1	1	0	I230802	54	2		2	14	3	0	5	1			HH230802	3	1	1	1	0	0	0	0		1	1		1	0	5	1		1	1	1	0	4	1	1	0		0	2	2	0	0	0	0
1	1	1	0	C060913	54	3		7	23	3	0	2	1			HH060913	11	1	1 2	1	1	0	0	0		1	1		1	1	5	1		1	1	1	0	2	1	1	1	0	0	2	2	0	0	0	0
1	1	1	0	B010913	54	3		7	26	2	0	3	1			HH010913	1	1	1 4	1	0	0	1	0		1	4		1	1	2	4		1	1	3	0	2	0				0	1	1	0	0	0	0
1	1	1	0	E220806	54	1		2	15	3	0	2	1			HH220801	3	1	1	1	0	0	0	0		1	1		1	1	1	1		1	1	1	0	2	1	1	1	0	1	3	3	0	1	1	0
1	1	1	0	G060913	54	3		7	23	3	0	2	1			HH060913	4	1	1	1	0	0	0	0		1	1		1	1	2	1		1	1	1	0	2	1	0			0	1	1	0	0	0	0
1	1	1	0	A310816	54	3		3	28	4	0	2	3	Asubula mwanyi		HH310816	6	1	1	1	0	0	0	0		1	1		1	0	5	4		1	0		1		1	1	1	1	0	2	2	0	0	0	0
1	1	1	0	B070907	53	3		1	2	4	0	3	3		Petroleum	HH070907	8	1	4	0	0	0	1	0		1	4		1	1	3	4		1	0		0	2	1	1	1	0	1	1	1	0	0	0	0
1	1	1	0	H280805	53	4		6	20	3	0	2	1			HH280804	3	1	1 2 4	1	1	0	1	0		1	1		1	1	4	1		1	1	1	0	2	1	1	1	0	1	2	2	0	0	0	0
1	1	1	0	C220801	53	3		2	15	5	0	2	1			HH220801	4	1	1	1	0	0	0	0		1	4		1	0	5	4		1	0		0	1	1	1	0		0	2	2	0	0	0	0
1	1	1	0	C060901	53	3		7	24	5	0	4	2	Wielder		HH060901	10	1	1 4	1	0	0	1	0		1	4		1	1	3	4		1	1	2	0	3	1	1	1	0	0	3	3	0	0	0	0
1	1	1	0	G010901	53	5	SDA	3	27	3	0	2	1			HH010901	10	1	1	1	0	0	0	0		0			0										0				0	1	1	0	0	0	0
1	1	1	0	F030905	53	3		7	21	1	0	2	3		Ngumba Walagi	HH030905	1	1	1	1	0	0	0	0		0			1	0	5	1		1	1	1	0	2	0				0	1	1	0	0	0	0
1	1	1	0	F310809	53	3		3	28	1	0	2	2		Mulimi, machanika	HH310809	1	1	1 2	1	1	0	0	0		1	1		1	1	1	1		1	1	6	1		0				0	1	1	0	1	1	0
1	1	1	0	G060904	53	2		7	24	3	0	4	2		Mubazi	HH060904	4	1	1	1	0	0	0	0		1	1		1	1	2	1		1	1	1	0	2	1	1	1	0	0	1	1	0	0	0	0
1	1	1	0	G280807	53	3		5	9	3	0	2	2		Carpenter	HH280807	8	1	1	1	0	0	0	0		1	1		1	1	1	1		1	1	1	0	1	0				0	3	3	1	1	1	0
1	1	1	0	G290803	53	4		5	8	3	0	2	1			HH290803	7	1	1	1	0	0	0	0		1	1		1	1	5	1		1	1	1	0	1	1	0			0	1	1	0	0	0	0
1	1	1	0	H270813	53	1		6	18	3	0	2	5	Nekolera jange		HH270812	4	1	1 2 4	1	1	0	1	0		1	1		1	1	1	1		1	1	1	0	2	1	1	1	0	1	2	2	0	0	0	0
1	1	1	0	I270801	53	2		6	19	4	0	2	3	foods and animals		HH270801	7	1	2	0	1	0	0	0		1	4		1	1	1	4		1	1	1	0	2	1	0			0	3	3	1	0	0	0
1	1	1	0	E010913	53	4		7	26	3	0	2	1			HH010911	7	1	1	1	0	0	0	0		1	1		1	1	1	1		1	1	1	0	2	1	1	1	0	0	1	1	0	0	0	0
1	1	1	0	E040915	53	4		1	2	3	0	2	2			HH040915	7	1	4	0	0	0	1	0		1	4		1	1	5	4		1	1	1	0	2	1	1	1	0	1	1	1	0	0	0	0
1	1	1	0	C220807	52	1		2	13	3	0	3	1			HH220807	1	1	1	1	0	0	0	0		1	1		1	1	1	4		1	1	1	0	3	1	1	0		1	3	3	0	0	0	0
1	1	1	0	C270806	52	1		6	19	7	0	3	3			HH270807	4	1	1 2 4	1	1	0	1	0		1	1		1	0	5	4		1	1	2	0	2	1	0			1	2	2	0	1	1	0
1	1	1	0	C030907	52	3		7	21	3	0	2	1			HH030907	11	1	1 4	1	0	0	1	0		1	4		1	1	2	4		1	1	1	0	3	1	0			0	2	2	0	2	2	0
1	1	1	0	C070901	52	3		1	1	5	0	3	1			HH070901	8	1	1 2 4	1	1	0	1	0		1	2		1	1	1	1		1	1	1	0	2	1	0			0	2	2	0	0	0	1
1	1	1	0	C070906	52	1		1	1	7	1	2	3			HH070906	1	1	1 2 4	1	1	0	1	0		1	2		1	1	1	2		1	0		0	2	0				1	2	2	0	0	0	0
1	1	1	0	A010902	52	2		3	27	3	0	2	1			HH010901	6	1	4	0	0	0	1	0		0			0										1	0			0	2	2	0	0	0	0
1	1	1	0	F060913	52	3		7	23	3	0	2	2			HH060913	3	1	1	1	0	0	0	0		1	1		1	1	1	1		1	1	1	1		1	0			1	1	1	0	1	0	0
1	1	1	0	F050905	52	1		1	4	3	0	5	5		Parish Chief	HH050905	6	1	1	1	0	0	0	0		1	1		1	1	2	1		1	1	1	0	1	1	0			1	1	1	0	0	0	0
1	1	1	0	F040912	52	1		1	2	7	0	2	1			HH040912	4	1	1 4	1	0	0	1	0		1	4		1	0	6	4		1	0		0	1	0				1	1	1	0	1	0	0
1	1	1	0	F040907	52	3		1	2	4	0	2	1			HH040907	3	1	1 4	1	0	0	1	0		1	1		1	1	1	1		1	1	1	0	3	1	1	1	0	1	1	1	0	0	0	0
1	1	1	0	F300803	52	2		3	30	3	0	2	1			HH300803	7	1	1 2	1	1	0	0	0		1	2		1	1	3	1		1	1	1	0	1	1	1	1	0	0	2	2	0	0	0	0
1	1	1	0	G050902	52	3		1	4	2	0	2	1			HH050902	1	1	1	1	0	0	0	0		1	1		1	1	2	1		1	0		0	2	0				0	1	1	0	0	0	0
1	1	1	0	G230805	52	3		2	14	3	0	5	1			HH230805	4	1	1	1	0	0	0	0		1	1		1	0	5	1		1	0		0	4	1	0			0	1	1	0	0	0	0
1	1	1	0	G240811	52	2		4	17	3	0	2	1			HH240811	6	1	4	0	0	0	1	0		1	4		1	1	1	4		1	1	1	0	2	1	1	1	0	0	1	1	0	0	0	0
1	1	1	0	A030913	52	1		7	21	3	0	2	2		Marine officer	HH030913	2	1	4	0	0	0	1	0		1	4		1	1	1	4		1	1	1	1		1	1	1	0	0	2	2	0	1	1	0
1	1	1	0	G040911	51	2		1	3	3	0	2	1			HH040911	4	1	1	1	0	0	0	0		0			0										0				0	1	1	0	0	0	0
1	1	1	0	H300811	51	3		3	31	3	0	2	1			HH300814	2	1	1 2 4	1	1	0	1	0		1	1		1	1	5	1		1	1	1	0	4	0				0	1	1	0	0	0	0
1	1	1	0	A220809	51	3		2	13	3	0	2	1			HH220809	3	1	1	1	0	0	0	0		1	4		1	0	5	4		1	1	6	0	4	1	1	0		0	1	2	0	0	0	0
1	1	1	0	E200802	51	3		2	11	3	0	5	1			HH200802	6	1	1	1	0	0	0	0		1	4		1	0	5	4		1	1	1	0	1	0				1	2	3	0	0	0	0
1	1	1	0	C310807	50	3		3	28	5	0	3	1			HH310807	7	1	1 2 4	1	1	0	1	0		1	1		1	1	1	1		1	1	1	0	2	1	1	1	0	0	2	2	0	0	0	0
1	1	1	0	G240810	50	3		4	17	3	0	2	3		Driver	HH240810	11	1	1	1	0	0	0	0		1	1		1	1	2	1		1	0		1		1	1	1	1	1	1	1	0	0	0	0
1	1	1	0	H010911	50	3		3	27	2	0	2	1			HH010903	1	1	1 2 4	1	1	0	1	0		0			0										0				0	1	1	0	0	0	0
1	1	1	0	G060911	50	3		7	23	2	0	1	1			HH060911	1	1	1	1	0	0	0	0		0			0										0				0	1	1	0	0	0	0
1	1	1	0	F290805	50	4		5	8	3	0	2	1			HH290805	12	0											1	0	5	1		1	1	1	0	4	1	1	0		0	2	2	0	0	0	0
1	1	1	0	B220810	50	3		2	13	1	0	2	1			HH220809	4	1	1	1	0	0	0	0		1	1		1	0	5	1		1	1	1	1		1	0			0	2	2	1	1	1	0
1	1	1	0	*** Traders include all who are involve in selling foods, vegetables, fish, clothes	50	1		1	2	3	0	2	3			HH070912	9	1	4	0	0	0	1	0		1	4		1	1	1	4		1	1	1	0	2	0				1	2	2	0	0	0	0
1	1	1	0	B220803	50	1		2	15	4	0	2	1			HH220803	6	1	1	1	0	0	0	0		1	1		1	1	2	1		1	1	3	0	2	1	1	1	0	1	2	2	1	0	0	0
1	1	1	0	B230804	50	3		2	14	4	0	3	3		Driver	HH230804	3	1	1	1	0	0	0	0		0			0										1	0			0	2	2	0	0	0	0
1	1	1	0	C310809	50	5	SDA	3	28	5	0	4	1			HH 310809	5	1	1	1	0	0	0	0		1	1		1	0	5	1		1	1	1	0	4	1	1	0		0	2	2	0	0	0	0
1	1	1	0	F060905	50	3		7	24	3	0	3	3		Nsubula n'okulima	HH060905	5	1	1	1	0	0	0	0		1	1		1	0	5	1		1	1	1	0	2	1	1	0		0	1	1	0	1	1	0
1	1	1	0	G220810	50	1		2	13	1	0	2	1			HH220809	2	1	1	1	0	0	0	0		1	1		1	1	2	1		1	1	3	0	1	0				1	1	1	0	1	1	0
1	1	1	0	G230806	50	1		2	10	4	0	5	2		Hasoelectricaleng	HH230806	8	1	1	1	0	0	0	0		1	1		1	1	1	1		1	1	1	0	2	1	1	1	0	1	1	1	0	0	0	0
1	1	1	0	G310801	50	1		3	29	4	0	3	1			HH310801	4	1	1	1	0	0	0	0		1	1		1	1	1	1		1	1	1	0	2	1	1	1	0	1	1	1	0	0	0	0
1	1	1	0	G310810	50	3		3	28	3	0	3	2		Carpenter	HH310810	3	1	1	1	0	0	0	0		1	1		1	0	5	1		1	1	1	0	2	1	1	1	0	0	2	2	0	0	0	0
1	1	1	0	H010908	50	3		7	26	3	0	3	1			HH010917	6	1	1 2 4	1	1	0	1	0		1	1		1	1	5	1		1	1	1	0	4	1	1	1	0	1	2	2	1	1	1	0
1	1	1	0	E070914	50	3		1	6	3	0	2	3		Nvuba	HH070914	12	1	1 2 3 4	1	1	1	1	0		1	4		1	1	1	4		1	1	1	0	2	1	1	1	0	0	1	1	0	0	0	1
1	1	1	0	C060910	49	3		7	23	7	0	2	1			HH060910	5	1	1 2	1	1	0	0	0		1	2		1	0	5	1		1	1	1	1		1	0			0	1	1	0	0	0	0
1	1	1	0	C050901	49	3		1	4	3	0	2	1			HH050901	12	1	1 2 4	1	1	0	1	0		1	4		1	1	3	4		1	1	1	0	3	1	1	1	0	1	3	3	0	0	0	0
1	1	1	0	C060909	49	3		7	23	5	0	3	1			HH060909	9	1	1	1	0	0	0	0		1	1		1	0	5	1		1	1	1	0	3	1	1	0		1	1	1	0	0	1	0
1	1	1	0	B010908	49	5	SDA	7	26	4	0	2	1			HH010908	5	1	1	1	0	0	0	0		1	4		1	1	3	4		1	1	1	0	2	1	0			0	1	1	0	1	1	0
1	1	1	0	A070901	49	2		1	1	4	0	3	3	Mwanyi		HH070901	10	1	1	1	0	0	0	0		1	1		1	1	1	1		1	1	1	0	2	1	1	1	0	0	3	3	0	0	0	0
1	1	1	0	E160904	49	3		7	26	3	0	2	1			HH161006	5	1	1 2 3 4	1	1	1	1	0		1	4		1	1	5	4		1	1	2	0	1	1	1	1	0	0	1	1	1	1	1	1
1	1	1	0	G280801	49	3		6	20	7	0	2	2			HH280801	1	1	1	1	0	0	0	0		0			1	0	5	1		1	1	1	0	4	0				0	1	1	0	0	0	0
1	1	1	0	E010903	49	3		7	26	3	0	2	1			HH010908	6	1	1	1	0	0	0	0		1	1		1	1	1	1		1	1	1	0	2	1	0			0	2	2	1	1	1	0
1	1	1	0	B230806	49	1		2	10	4	0	2	1			HH230807	9	1	1	1	0	0	0	0		1	4		1	1	4	4		1	1	1	0	1	1	1	0		1	2	2	0	0	0	0
1	1	1	0	F070912	49	3		1	3	4	0	2	1			HH070912	4	1	1 4	1	0	0	1	0		1	4		1	1	1	4		1	1	1	0	2	1	0			0	3	2	0	0	0	0
1	1	1	0	B310807	48	3		3	29	4	0	5	2		Electronian	HH310807	6	1	1 2	1	1	0	0	0		1	2		1	1	1	2		1	1	1	0	3	1	1	1	0	0	1	1	0	0	0	0
1	1	1	0	C220802	48	3		2	15	5	0	2	1			HH220802	7	1	1 4	1	0	0	1	0		1	1		1	1	3	1		1	1	1	0	1	1	1	1	0	1	2	2	0	0	0	0
1	1	1	0	G200803	48	3		2	11	3	0	3	1			HH200803	7	1	1	1	0	0	0	0		1	1		1	1	3	1		1	1	1	0	4	1	0			0	1	1	0	1	1	0
1	1	1	0	D230810	48	2		2	10	4	0	2	3		Tax driver	HH230810	3	1	1	1	0	0	0	0		1	1		1	1	1	1		1	1	1	0	2	1	1	1	0	1	3	3	0	0	0	0
1	1	1	0	A060909	48	1		7	23	3	0	2	1			HH060909	2	1	1	1	0	0	0	0		1	1		1	1	1	1		1	0		0	2	0				0	2	2	1	0	0	0
1	1	1	0	G230802	48	4		2	14	4	0	2	3		Designer	HH230802	1	1	1	1	0	0	0	0		1	1		1	1	1	1		1	0		0	2	0				0	1	1	0	0	0	0
1	1	1	0	B220806	48	3		2	13	4	0	3	1			HH220806	7	1	1	1	0	0	0	0		1	1		1	1	1	1		1	1	1	0	3	1	1	1	0	0	2	2	1	0	0	0
1	1	1	0	C300807	48	4		3	31	5	0	2	1			HH300807	6	1	1 2 4	1	1	0	1	0		1	4		1	1	1	4		1	0		0	3	0				0	2	2	1	0	0	0
1	1	1	0	E150901	48	1		7	22	3	0	2	3		Muvubi	HH151001	12	1	1 3 2 4	1	1	1	1	0		1	2		1	1	4	2		1	1	1	0	1	0				1	3	3	1	0	0	0
1	1	1	0	F070913	48	3		1	3	4	0	2	3		Nvuba	HH070913	8	1	1 4	1	0	0	1	0		0			1	0	5	1		1	1	1	0	1	1	0			1	1	1	0	0	0	0
1	1	1	0	F280810	48	3		5	9	4	0	2	3		Car driver	HH280810	6	1	1 2	1	1	0	0	0		0			1	0	5	1		1	0		0	4	1	0			1	3	3	0	1	0	0
1	1	1	0	F280811	48	3		5	9	3	0	2	1			HH280811	5	1	1 4	1	0	0	1	0		1	1		1	1	1	1		1	1	1	0	2	0				0	2	2	0	1	0	0
1	1	1	0	G040913	48	3		1	3	3	0	2	1			HH040913	10	1	1	1	0	0	0	0		1	1		1	1	5	1		1	0		0	4	0				0	1	1	0	0	0	0
1	1	1	0	G060910	48	3		7	23	2	0	1	1			HH060910	1	1	1	1	0	0	0	0		1	1		1	1	1	1		1	0		0	1	0				0	1	1	0	0	0	0
1	1	1	0	G310808	48	3		3	28	3	0	1	1			HH310808	5	1	1	1	0	0	0	0		1	1		1	1	2	1		1	0		0	2	0				0	1	1	0	0	0	0
1	1	1	0	H280804	48	2		6	20	3	0	3	1			HH280804	6	1	1 2 4	1	1	0	1	0		1	1		1	1	1	1		1	0		0	1	0				1	2	2	0	0	0	0
1	1	1	0	E200809	48	3		2	12	7	0	2	1			HH200809	1	1	4	0	0	0	1	0		1	4		1	1	4	4		1	1	2	0	1	0				0	3	3	1	0	0	0
1	1	1	0	E010914	48	3		7	26	2	0	2	1			HH010914	1	1	1 4	1	0	0	1	0		1	4		1	1	2	4		1	1	2	0	2	1	1	1	0	0	1	1	0	0	0	0
1	1	1	0	E030913	48	3		7	22	3	0	2	1			HH030914	9	1	1 2 3 4	1	1	1	1	0		1	3		1	1	2	4		1	1	1	0	1	1	1	1	0	0	1	1	0	0	0	0
1	1	1	0	E040901	48	2		1	3	3	0	2	1			HH040901	8	1	1 3 4	1	0	1	1	0		1	1		1	1	2	4		1	1	1	1		1	1	1	1	0	2	2	1	0	0	0
1	1	1	0	E171001	48	2		3	27	4	0	2	1			HH171001	4	1	1 2 4	1	1	0	1	0		1	1		1	1	5	1		1	1	1	0	3	1	1	1	0	0	3	3	1	1	1	1
1	1	1	0	F280803	48	2		6	20	2	0	2	3		Mukubi wamatafali	HH280803	3	1	1 2	1	1	0	0	0		0			1	0	6	1		1	1	1	0	4	0				0	1	1	0	1	1	0
1	1	1	0	A280806	48	3		6	20	6	0	2	1			HH280806	2	1	1	1	0	0	0	0		1	1		1	0	5	1		1	1	3	1		0				0	1	1	0	0	0	0
1	1	1	0	C030911	47	1		7	22	3	0	2	2	Carpenter		HH030911	5	1	1 2 4	1	1	0	1	0		1	2		1	1	2	2		1	1	1	0	3	1	0			1	3	3	0	0	0	0
1	1	1	0	C290809	47	3		5	7	2	0	2	2	Mechanic		HH290811	1	1	1	1	0	0	0	0		1	1		1	1	2	2		1	0		0	2	0				0	1	1	0	0	0	0
1	1	1	0	A060910	47	3		7	23	3	0	2	3		Atunda nyama	HH060910	3	1	2	0	1	0	0	0		1	2		0										0				0	2	2	0	0	0	0
1	1	1	0	B220805	47	1		2	15	4	0	2	1			HH220805	7	1	1	1	0	0	0	0		1	2		1	0	5	2		1	0		0	1	0				1	3	3	1	0	0	0
1	1	1	0	B070904	47	3		1	1	4	0	2	2			HH070904	4	1	2	0	1	0	0	0		1	2		1	1	1	2		1	1	1	0	3	1	0			0	2	2	1	1	1	0
1	1	1	0	B010905	47	3		3	27	4	0	5	2		Plumbing	HH010905	5	1	2	0	1	0	0	0		1	2		0										1	0			1	2	2	0	0	0	0
1	1	1	0	C290811	47	2		5	7	7	0	2	2			HH290814	5	1	1	1	0	0	0	0		0			0										0				0	2	2	0	0	0	0
1	1	1	0	C310808	47	3		3	28	5	0	1	1			HH310808	5	1	1	1	0	0	0	0		1	1		1	1	4	1		1	1	1	0	3	1	1	1	0	0	2	2	0	0	0	0
1	1	1	0	H300810	47	4		3	31	2	0	1	1			HH300812	1	1	1 2 4	1	1	0	1	0		1	4		1	1	1	1		1	1	1	0	2	0				0	2	2	0	0	0	0
1	1	1	0	E030906	47	1		7	21	3	0	2	5		casual labourer	HH030901	9	1	1	1	0	0	0	0		1	4		1	0	4	4		1	1	1	0	1	1	0			1	1	1	0	0	0	0
1	1	1	0	C200807	46	3		2	12	4	0	1	1			HH200809	1	1	1 3 4	1	0	1	1	0		1	1		1	1	1	1		1	1	1	0	2	1	1	1	0	1	3	3	1	0	0	0
1	1	1	0	G050906	46	3		1	4	2	0	2	1			HH050906	2	1	1	1	0	0	0	0		1	1		1	1	2	1		1	1	4	1		0				0	1	1	0	0	0	0
1	1	1	0	G240805	46	3		4	16	3	0	3	1			HH240805	4	1	1	1	0	0	0	0		1	1		1	1	1	1		1	1	4	1		1	1	1	1	0	2	2	0	0	0	0
1	1	1	0	A060904	46	3		7	24	4	0	2	3	Asubula byanyanja		HH060904	10	1	4	0	0	0	1	0		1	4		1	1	2	4		1	1	1	0	4	1	1	1	0	0	3	3	0	0	0	0
1	1	1	0	C220808	46	2		2	13	5	0	2	1			HH220808	4	1	1 3	1	0	1	0	0		1	1		1	1	1	1		1	1	1	0	2	1	0			0	2	2	0	0	0	0
1	1	1	0	C310801	46	3		3	29	3	0	2	1			HH310801	8	1	1 2	1	1	0	0	0		1	1		1	1	5	1		1	1	1	0	1	1	0			0	2	2	0	0	0	0
1	1	1	0	F030907	46	3		7	21	3	0	2	1			HH030907	1	1	1 4	1	0	0	1	0		0			1	0	5	1		1	1	6	0	4	0				0	2	2	0	1	1	0
1	1	1	0	G010902	46	3		3	27	3	0	1	1			HH010902	10	1	1	1	0	0	0	0		0			0										1	0			0	1	1	0	0	0	0
1	1	1	0	I300802	46	4		3	30	3	0	2	5		power saw	HH300802	4	1	1 4	1	0	0	1	0		0			0										0				1	2	2	0	0	0	0
1	1	1	0	E010905	46	3		4	17	3	0	2	1			HH011004	3	1	1	1	0	0	0	0		1	1		1	1	2	1		1	1	1	0	2	1	1	0		0	2	2	0	0	0	0
1	1	1	0	G280802	46	5	SDA	6	20	3	0	3	1			HH280802	3	1	1	1	0	0	0	0		1	1		1	0	5	1		1	1	1	0	4	1	0			0	1	1	0	0	0	0
1	1	1	0	G290808	46	2		5	7	3	0	5	2			HH290808	3	1	1	1	0	0	0	0		1	1		1	1	2	1		1	1	1	0	2	1	0			0	1	1	0	0	0	0
1	1	1	0	C060907	46	3		7	24	3	0	2	3			HH060907	4	1	1	1	0	0	0	0		0			0										1	1	0		0	2	2	0	0	0	0
1	1	1	0	E030915	46	3		7	22	3	0	5	1			HH030917	4	1	1 2 4	1	1	0	1	0		1	1		1	1	2	1		1	1	1	0	2	1	1	1	0	1	1	1	0	0	0	0
1	1	1	0	E040911	46	3		1	2	3	0	2	1			HH040910	9	1	1 3 4	1	0	1	1	0		1	4		1	1	2	4		1	1	1	0	2	1	1	1	0	0	1	1	0	0	0	0
1	1	1	0	B240812	46	3		4	17	4	0	2	1			HH240812	5	1	1	1	0	0	0	0		1	1		1	0	5	1		1	1	1	1		1	1	0		0	2	2	0	0	0	0
1	1	1	0	H050907	46	3		1	4	1	0	2	3		Nsala yama	HH050902	2	1	1 2 4	1	1	0	1	0		1	1		1	1	5	1		1	1	4	1		0				1	2	2	1	1	1	0
1	1	1	0	C300812	45	3		3	31	3	0	2	1			HH300812	12	1	1 2 4	1	1	0	1	0		1	4		1	1	2	1		1	1	1	0	2	1	0			0	2	2	0	0	0	0
1	1	1	0	G220806	45	3		2	13	3	0	2	1			HH220806	5	1	1	1	0	0	0	0		1	1		1	0	5	1		1	1	1	0	4	0				0	1	1	0	0	0	0
1	1	1	0	C030912	45	1		7	22	5	0	2	3	Fishmonger		HH030912	3	1	1 4	1	0	0	1	0		1	4		1	1	1	4		1	1	1	0	3	1	1	0		1	2	2	0	0	0	0
1	1	1	0	C310803	45	2		3	29	2	0	3	2	Security		HH310803	1	1	1 2 4	1	1	0	1	0		1	2		1	1	1	2		1	1	1	0	3	1	1	1	0	0	2	2	0	0	0	0
1	1	1	0	F010904	45	3		3	27	4	0	3	1			HH010904	5	1	1	1	0	0	0	0		1	1		1	1	2	4		1	1	1	0	1	1	1	0		0	1	1	0	1	0	0
1	1	1	0	H070905	45	3		1	3	3	0	2	3			HH070913	7	1	1 2 4	1	1	0	1	0		1	4		1	1	5	1		1	1	1	0	1	1	1	1	0	1	1	1	0	0	0	0
1	1	1	0	B060910	45	2		7	25	7	0	2	1			HH060910	1	1	1	1	0	0	0	0		0			0										0				0	3	3	1	1	1	0
1	1	1	0	H310802	45	3		3	29	3	0	3	2			HH310802	5	1	1 2 4	1	1	0	1	0		1	1		1	1	2	1		1	1	1	0	2	1	1	1	0	1	1	1	0	0	0	0
1	1	1	0	I240802	45	3		4	16	3	0	2	1			HH240802	6	0											0										0				0	3	3	0	0	0	0
1	1	1	0	G230804	45	4		2	14	3	0	3	3			HH230804	6	0											0										0				0	1	1	0	0	0	0
1	1	1	0	C230804	45	3		2	14	3	0	2	2			HH230804	10	1	1	1	0	0	0	0		0			0										1	0			1	2	2	0	0	0	0
1	1	1	0	C200804	45	2		2	12	7	0	2	1			HH200806	12	1	1 3	1	0	1	0	0		1	4		1	1	5	3		1	0		0	4	0				1	1	1	0	0	0	0
1	1	1	0	I240807	45	3		4	17	3	1	2	2			HH24089	6	1	1	1	0	0	0	0		1	1		1	1	1	1		1	1	1	0	1	0				1	2	2	0	0	0	0
1	1	1	0	A010908	45	3		3	27	7	0	2	1			HH010908	2	0											0										0				0	1	1	0	0	0	0
1	1	1	0	C220810	45	3		2	13	3	0	2	1			HH220810	10	1	1	1	0	0	0	0		1	1		1	0	5	1		1	1	1	0	3	1	1	0		0	3	1	1	0	0	0
1	1	1	0	F280804	45	3		6	20	3	0	2	1			HH280804	3	1	1	1	0	0	0	0		0			1	0	5	1		1	0		0	4	1	0			0	2	2	0	1	0	0
1	1	1	0	A010914	45	3		7	26	3	0	2	2			HH010914	5	1	4	0	0	0	1	0		1	4		1	1	2	4		1	1	1	0	4	0				0	2	2	0	0	0	0
1	1	1	0	A040911	45	3		1	3	2	0	2	1			HH040911	5	1	1	1	0	0	0	0		1	1		1	1	1	1		1	0		0	2	0				0	1	1	0	0	0	0
1	1	1	0	C030910	45	3		7	22	1	0	2	1			HH030910	1	1	1 4	1	0	0	1	0		1	4		1	1	2	4		1	0		0	3	0				1	1	1	0	0	0	0
1	1	1	0	D230805	45	3		2	14	3	0	2	1			HH230805	6	1	1	1	0	0	0	0		1	1		1	1	5	2		1	1	1	0	2	1	0			0	1	1	0	0	0	0
1	1	1	0	F300810	45	2		3	31	1	0	2	5		Cleaner	HH300810	1	1	1 4	1	0	0	1	0		1	4		1	1	5	1		1	0		0	1	0				1	2	2	0	1	0	0
1	1	1	0	G010907	45	4		3	27	2	0	2	1			HH010907	1	1	1	1	0	0	0	0		1	1		1	1	2	1		1	0		0	1	0				0	1	1	0	0	0	0
1	1	1	0	G070910	45	3		1	2	2	0	2	2			HH070910	1	1	1	1	0	0	0	0		1	1		1	1	2	1		1	0		0	2	0				0	1	1	0	0	0	0
1	1	1	0	H030907	45	1		7	22	4	0	2	1			HH030915	12	1	1 2 4	1	1	0	1	0		1	1		1	1	2	4		1	1	1	0	1	1	1	1	0	1	1	1	0	0	0	0
1	1	1	0	H050910	45	3		1	4	3	0	5	2			HH050910	8	1	1 2 4	1	1	0	1	0		1	4		1	1	5	1		1	1	1	0	4	1	0			1	3	3	1	1	1	0
1	1	1	0	I280807	45	2		5	9	4	0	4	3	coffee		HH280807	6	1	1 4	1	0	0	1	0		1	1		1	1	1	1		1	1	1	0	2	1	1	0		1	3	3	0	2	1	0
1	1	1	0	E240807	45	3		4	17	1	0	3	1			HH240807	1	1	1	1	0	0	0	0		1	1		1	1	1	1		1	1	2	0	2	1	1	1	0	1	2	2	0	1	1	0
1	1	1	0	D230802	45	3		2	14	3	0	2	1			HH230802	4	1	1	1	0	0	0	0		1	1		1	0	5	1		1	1	1	1		1	1	0		0	1	1	0	0	0	0
1	1	1	0	C300802	44	1		3	30	4	0	2	3	Trader		HH300802	6	1	1	1	0	0	0	0		1	1		1	1	2	1		1	1	1	0	3	1	1	1	0	1	3	3	0	0	0	0
1	1	1	0	B280801	44	3		6	20	1	0	2	1			HH280801	7	1	4	0	0	0	1	0		0			0										1	0			0	2	2	1	1	1	0
1	1	1	0	B290805	44	5	SDA	5	7	4	0	2	1			HH290805	6	1	1	1	0	0	0	0		1	1		1	0	3	1		1	0		0	2	1	0			0	2	2	0	0	0	0
1	1	1	0	E040905	44	2		1	3	3	0	1	1			HH040905	5	1	1 4	1	0	0	1	0		1	4		1	1	2	4		1	1	1	0	2	1	1	1	0	0	1	1	0	0	0	0
1	1	1	0	B030905	44	3		7	21	4	0	1	1			HH030906	8	1	1	1	0	0	0	0		1	4		1	0	6	4		1	1	1	0	1	1	1	0		0	1	1	0	0	0	0
1	1	1	0	I270808	44	3		6	18	2	0	4	1			HH280707	1	1	1 4	1	0	0	1	0		1	1		1	1	1	1		1	0		0	4	0				0	3	3	1	1	1	0
1	1	1	0	G220811	44	1		2	13	3	0	2	1			HH220810	4	1	1	1	0	0	0	0		0			0										1	0			1	1	1	0	0	0	0
1	1	1	0	C240813	44	3		4	17	5	0	2	1			HH240813	6	1	1	1	0	0	0	0		1	1		1	0	5	1		1	1	1	0	2	1	1	0		0	2	2	0	0	0	0
1	1	1	0	B030910	44	2		7	22	4	0	2	3			HH030911	5	1	1	1	0	0	0	0		1	1		1	1	1	1		1	1	1	0	4	1	1	1	0	0	1	1	0	0	0	0
1	1	1	0	I300801	44	3		3	30	3	0	2	2			HH300801	3	1	1 3 4	1	0	1	1	0		0			0										0				0	3	3	0	0	1	0
1	1	1	0	B280810	44	3		5	8	4	0	2	1			HH280810	7	1	1	1	0	0	0	0		0			0										0				0	2	2	0	0	0	0
1	1	1	0	A290806	44	3		5	8	4	0	2	3		Akuba matafaali	HH290807	3	0											1	0	5	2		1	1	1	0	4	0				0	3	3	0	0	0	0
1	1	1	0	F040901	44	3		1	2	3	0	3	3		Kulims, kuvuba, no kulunda	HH040901	8	1	1	1	0	0	0	0		1	1		1	1	1	1		1	1	1	0	2	1	0			1	2	2	0	1	1	0
1	1	1	0	F300814	44	3		3	31	3	0	2	1			HH300814	8	1	1 4	1	0	0	1	0		0			1	0	5	1		1	1	1	0	1	0				0	1	1	0	1	0	0
1	1	1	0	G050903	44	3		1	4	2	0	3	2		Muzimbi	HH050903	1	1	1	1	0	0	0	0		1	1		1	1	2	1		1	1	3	0	2	0				0	1	1	0	0	0	0
1	1	1	0	G230801	44	2		2	14	3	0	2	1			HH230801	8	1	1	1	0	0	0	0		1	1		1	1	2	1		1	0		0	1	1	0			1	1	1	0	0	0	0
1	1	1	0	E030908	44	3		7	21	7	0	2	1			HH030905	1	1	1	1	0	0	0	0		1	1		1	0	4	1		1	1	2	0	1	1	1	1	0	0	2	2	1	1	1	0
1	1	1	0	B010909	43	3		7	26	4	0	2	1			HH010909	6	1	1	1	0	0	0	0		1	1		1	1	1	1		1	1	1	0	1	1	1	1	0	0	1	1	0	0	0	0
1	1	1	0	C280808	43	3		5	9	3	0	3	1			HH280809	7	1	1	1	0	0	0	0		1	1		1	1	2	4		1	1	1	0	2	1	0			0	1	1	0	0	0	0
1	1	1	0	G200806	43	2		2	12	3	0	2	3	Butcherman		HH200806	6	1	1	1	0	0	0	0		1	1		1	1	2	1		1	1	1	1		1	1	1	1	0	1	1	1	0	0	0
1	1	1	0	B310808	43	3		3	27	4	0	2	1			HH310808	7	1	1	1	0	0	0	0		1	1		1	0	5	1		1	1	1	0	1	1	0			0	3	3	1	1	1	0
1	1	1	0	I220801	43	1		2	15	4	0	3	1			HH220801	8	0											1	0	5	1		1	1	1	0	4	0				1	3	3	1	0	0	0
1	1	1	0	H040901	43	2		1	3	3	0	2	3		Driver	HH040901	7	1	1 2 4	1	1	0	1	0		1	1		1	1	3	1		1	1	1	0	1	1	1	1	0	1	1	1	0	0	0	0
1	1	1	0	C240808	43	2		4	17	5	0	2	1			HH240808	4	1	1 2	1	1	0	0	0		1	1		1	1	5	1		1	1	1	0	1	1	1	0		1	2	2	0	0	0	0
1	1	1	0	C030913	43	3		7	22	5	0	2	3	Fishermen		HH030913	5	1	1 4	1	0	0	1	0		0			0										0				1	2	2	0	0	0	0
1	1	1	0	C070909	43	3		1	2	5	0	2	1			HH070909	12	1	1 4	1	0	0	1	0		1	4		1	1	1	4		1	1	1	0	3	1	0			1	2	2	0	1	1	0
1	1	1	0	I290804	43	3		5	8	4	0	3	3	buloka		HH290804	3	1	1 2	1	1	0	0	0		1	1		1	1	1	1		1	1	1	0	2	1	1	1	0	0	3	3	1	2	0	1
1	1	1	0	A280808	43	3		6	20	3	0	2	1			HH280808	3	1	1	1	0	0	0	0		1	1		1	0	5	1		1	1	1	0	4	1	1	1	0	0	3	3	0	0	0	0
1	1	1	0	F280801	43	2		6	20	3	0	2	1			HH280801	7	1	1 2	1	1	0	0	0		1	1		1	1	1	1		1	1	1	0	1	1	1	1	0	0	2	2	0	1	0	0
1	1	1	0	H010914	43	2		3	27	2	0	1	1			HH010906	1	1	1 2 4	1	1	0	1	0		1	1		1	1	5	1		1	1	1	0	4	0				0	2	2	1	0	0	0
1	1	1	0	E050905	43	3		1	4	3	0	1	3	Nsubulambaawo		HH050905	5	1	1	1	0	0	0	0		1	1		1	1	3	1		1	1	1	1		1	1	1	1	0	2	2	1	0	0	0
1	1	1	0	I230807	43	3		4	17	3	0	5	2		teacher	HH240805	6	1	1	1	0	0	0	0		1	1		1	1	1	1		1	1	1	0	1	1	1	1	0	1	2	2	0	0	0	0
1	1	1	0	C070908	42	2		1	2	3	0	2	1			HH070908	10	1	1 2 4	1	1	0	1	0		1	1		1	1	1	1		1	1	1	0	3	1	1	0		1	1	1	0	0	0	0
1	1	1	0	A050901	42	1		1	4	3	0	2	3		Driver	HH050901	6	1	1	1	0	0	0	0		1	1		1	1	1	1		1	1	1	0	2	1	1	1	0	1	2	2	0	0	0	0
1	1	1	0	C280811	42	3		5	9	7	0	2	3	Clothes trader		HH280812	4	1	1	1	0	0	0	0		1	5	Luzzi port bell	1	1	5	1		1	1	1	1		1	1	0		1	1	1	0	1	1	0
1	1	1	0	G060912	42	3		7	23	2	0	1	1			HH060912	1	1	1	1	0	0	0	0		1	1		1	1	2	1		1	1	5	1		0				0	1	1	1	0	1	0
1	1	1	0	G240802	42	3		4	16	3	0	2	1			HH240802	7	1	1	1	0	0	0	0		1	1		1	1	2	1		1	1	1	0	3	1	1	1	0	0	1	1	0	0	0	0
1	1	1	0	I270807	42	4		6	19	3	0	2	1			HH270806	5	1	4	0	0	0	1	0		0			1	0	5	2		1	1	1	0	4	1	1	0		1	2	2	0	0	0	0
1	1	1	0	G300815	42	3		3	31	3	0	2	1			HH300815	4	1	1	1	0	0	0	0		1	1		1	1	2	1		1	1	1	0	1	1	1	1	0	0	1	1	0	0	0	0
1	1	1	0	I220807	42	3		2	13	1	0	2	1			HH220807	1	1	1	1	0	0	0	0		0			0										0				0	3	3	2	2	0	1
1	1	1	0	D230809	42	3		2	10	3	0	2	3	Asubula bilime		HH230804	5	0											0										0				0	3	3	0	0	0	0
1	1	1	0	I240801	42	2		4	16	2	0	2	3	beans, coffee		HH240802	4	1	1	1	0	0	0	0		1	1		1	1	1	1		1	0		0	2	0				0	1	1	0	0	0	0
1	1	1	0	A230806	42	1		2	10	4	0	3	2			HH230806	10	1	1	1	0	0	0	0		1	1		1	0	5	1		1	1	1	0	4	1	1	0		1	3	3	1	1	1	0
1	1	1	0	A240807	42	2		4	17	4	0	1	1			HH240807	5	0											0										0				0	3	3	1	0	0	0
1	1	1	0	A290801	42	3		5	8	4	0	2	2			HH290801	6	1	1	1	0	0	0	0		1	1		1	1	1	1		1	1	1	0	2	1	1	1	0	0	2	2	0	0	0	0
1	1	1	0	F030904	42	5	SDA	7	21	4	0	2	1			HH030904	9	1	1 4	1	0	0	1	0		1	4		1	1	2	4		1	1	1	0	2	0				0	2	2	0	0	0	0
1	1	1	0	F300806	42	1		3	30	3	0	2	1			HH300806	10	0											1	1	4	1		1	1	1	0	1	0				1	2	2	0	1	1	0
1	1	1	0	G270807	42	3		6	19	3	0	2	2		Carpenter	HH270807	6	1	1	1	0	0	0	0		1	1		1	1	1	1		1	1	1	0	2	1	1	1	0	0	1	1	0	0	0	0
1	1	1	0	H050912	42	3		1	4	2	0	2	2		Nkolela ku dwaliro	HH050907	3	1	1 2 4	1	1	0	1	0		1	1		1	1	2	1		1	1	1	0	3	1	1	1	0	1	1	1	0	0	0	0
1	1	1	0	E030905	42	2		7	21	2	0	2	1			HH030908	1	1	1	1	0	0	0	0		0			0										0				0	1	1	0	0	0	0
1	1	1	0	C300806	42	3		3	30	7	0	3	1			HH300806	4	1	1 2 4	1	1	0	1	0		1	4		1	1	3	4		1	1	6	0	3	0				1	2	2	0	0	0	0
1	1	1	0	D230804	42	3		2	14	3	0	2	1			HH230804	3	1	1	1	0	0	0	0		1	1		1	0	5	1		1	1	1	1		1	1	0		0	3	2	1	0	0	0
1	1	1	0	C030908	41	3		7	22	5	0	2	3			HH030908	4	1	1 4	1	0	0	1	0		1	1		1	1	1	1		1	1	1	0	2	1	1	1	1	1	2	2	0	1	1	0
1	1	1	0	G070904	41	2		1	1	3	0	2	3		Musimiwamusenyu	HH070904	4	1	1	1	0	0	0	0		1	1		1	1	2	1		1	1	4	1		1	0			0	1	1	0	0	0	0
1	1	1	0	C060912	41	3		7	23	5	0	3	2	Mechanic		HH060912	8	1	1 2 4	1	1	0	1	0		1	2		1	1	3	2		1	1	3	0	3	0				0	3	1	0	1	1	0
1	1	1	0	A270810	41	2		6	18	7	0	2	1			HH270810	2	1	4	0	0	0	1	0		1	4		0										0				0	2	2	0	1	1	0
1	1	1	0	A270809	41	2		6	18	1	0	2	1			HH270809	2	1	4	0	0	0	1	0		0			0										0				0	1	1	0	1	1	0
1	1	1	0	B070912	41	1		1	2	4	0	2	1			HH070912	8	1	1	1	0	0	0	0		1	1		1	1	1	1		1	1	1	0	2	1	1	0		1	1	1	0	1	1	0
1	1	1	0	F060908	41	3		7	24	3	0	5	2		Secondary Teacher	HH060908	9	1	1	1	0	0	0	0		1	1		1	0	5	1		1	0		0	4	1	0			0	1	1	0	1	1	0
1	1	1	0	G200805	41	3		2	11	3	0	1	3			HH200805	4	1	1	1	0	0	0	0		1	1		1	1	4	1		0					0				1	3	2	1	1	0	1
1	1	1	0	H010916	41	3		3	27	3	0	3	2			HH010908	8	1	1 2 4	1	1	0	1	0		1	1		1	1	5	1		1	1	1	0	4	1	1	1	0	0	2	2	1	0	0	0
1	1	1	0	H060915	41	3		7	24	3	0	4	1			HH060908	2	1	1 2 4	1	1	0	1	0		1	1		1	1	5	1		1	1	1	0	1	0				1	1	1	0	0	0	0
1	1	1	0	E040902	41	5	SDA	1	3	3	0	2	1			HH040902	6	1	1 3 4	1	0	1	1	0		1	4		1	1	2	4		1	1	1	0	2	1	1	1	0	1	2	2	0	1	1	0
1	1	1	0	G220807	41	2		2	13	1	0	2	1			HH220807	2	1	1	1	0	0	0	0		0			0										0				0	1	1	0	0	0	0
1	1	1	0	C050908	40	3		1	6	5	0	3	2	Carpenter		HH050909	3	1	1 4	1	0	0	1	0		1	4		1	1	2	4		1	1	1	0	3	0				1	2	2	1	1	1	0
1	1	1	0	C280813	40	2		5	9	5	0	2	1			HH280814	6	1	1	1	0	0	0	0		1	1		1	1	3	1		1	1	1	0	2	1	0			1	2	2	0	0	0	0
1	1	1	0	B200804	40	2		2	11	4	0	3	1		Farms' workman	HH200804	3	0											0										0				0	2	2	0	0	0	0
1	1	1	0	B300803	40	1		3	30	4	0	2	3			HH300803	7	1	1	1	0	0	0	0		1	2		1	1	1	2		1	1	1	0	1	1	0			1	1	1	0	0	0	0
1	1	1	0	A270811	40	2		6	18	7	0	2	1		Mulunzi	HH270811	2	1	4	0	0	0	1	0		0			0										0				0	2	2	0	1	1	0
1	1	1	0	A230801	40	3		2	14	1	0	2	1			HH230801	5	1	1	1	0	0	0	0		1	1		0										0				0	1	1	0	0	0	0
1	1	1	0	G230803	40	1		2	14	2	0	1	3		Nkolanzeka	HH230803	1	1	1	1	0	0	0	0		0			0										0				1	1	1	0	0	0	0
1	1	1	0	F010915	40	3		7	26	7	0	3	1			HH010915	4	0											1	1	1	1		1	1	6	0	2	0				1	1	1	0	1	1	0
1	1	1	0	F010914	40	3		7	26	7	0	3	1			HH010914	1	1	1 4	1	0	0	1	0		1	4		1	1	1	4		1	0		0	2	0				0	1	1	0	1	1	0
1	1	1	0	B290806	40	3		5	7	4	0	5	2		Medical	HH290806	7	1	1	1	0	0	0	0		1	1		1	1	2	1		1	1	1	0	4	1	1	1	0	1	2	2	1	1	1	0
1	1	1	0	C060914	40	3		7	23	5	0	2	1			HH060914	10	1	1	1	0	0	0	0		1	1		1	1	2	1		1	1	1	0	2	1	0			0	2	2	0	1	1	0
1	1	1	0	C240810	40	2		4	17	5	0	2	1			HH240810	8	1	4	0	0	0	1	0		0			0										1	0			0	2	3	0	0	0	0
1	1	1	0	G290809	40	1		5	7	4	0	1	1			HH290809	8	1	1	1	0	0	0	0		0			0										1	0			1	1	1	0	0	0	0
1	1	1	0	B030908	40	2		7	21	4	0	3	3		Driver	HH030909	8	1	1	1	0	0	0	0		1	1		1	1	1	1		1	1	1	0	3	1	1	1	0	1	1	1	0	0	0	0
1	1	1	0	A030908	40	1		7	21	7	0	2	3		Muvubi	HH030908	3	1	4	0	0	0	1	0		1	4		1	1	3	4		1	1	6	0	4	0				1	1	1	0	0	0	0
1	1	1	0	A200802	40	3		2	11	3	0	4	2		Akola masanyalaze	HH200802	4	1	1	1	0	0	0	0		1	1		1	1	1	1		1	1	1	0	2	1	1	1	0	1	2	2	0	1	1	0
1	1	1	0	C280804	40	2		6	20	7	0	2	3	Brick maker		HH280805	6	1	1 4	1	0	0	1	0		1	4		1	0	5	4		1	0		1		0				1	2	2	0	1	1	0
1	1	1	0	E171003	40	4		3	27	3	0	4	1			HH171003	2	1	1 2 4	1	1	0	1	0		1	1		1	1	5	1		1	1	1	0	1	1	1	1	0	0	2	2	0	0	0	0
1	1	1	0	F290804	40	1		5	8	3	0	2	2			HH290804	12	0											1	0	5	4		1	0		0	2	1	0			1	2	2	0	0	0	0
1	1	1	0	F290810	40	1		5	7	4	0	2	1	Mulunzi		HH290810	8	0											1	1	4	1		1	1	1	0	1	1	0			1	3	3	0	0	0	0
1	1	1	0	G010909	40	3		7	26	3	0	2	1			HH010909	2	1	1	1	0	0	0	0		1	1		1	1	2	1		1	0		0	2	0				0	1	1	0	0	0	0
1	1	1	0	G070913	40	1		1	2	3	0	2	2		Carpenter	HH070913	8	1	1	1	0	0	0	0		1	1		1	1	2	1		1	1	6	0	2	1	1	1	0	1	1	1	0	0	0	0
1	1	1	0	G070914	40	3		1	2	3	0	2	1			HH070914	3	1	1	1	0	0	0	0		1	1		1	1	2	1		1	1	1	0	2	1	1	1	0	0	1	1	0	0	0	0
1	1	1	0	H060906	40	3		7	25	3	0	3	1			HH060914	2	1	1 2 4	1	1	0	1	0		1	1		1	1	5	1		1	1	1	0	4	1	1	1	0	0	1	1	0	0	0	0
1	1	1	0	H230801	40	1		2	14	3	0	2	1			HH230801	7	1	1 2 4	1	1	0	1	0		1	1		1	1	1	1		1	1	1	0	3	1	1	1	0	1	2	2	0	0	0	0
1	1	1	0	H230810	40	5	SDA	2	10	4	0	5	2		Musomesa	HH230809	6	1	1 2 4	1	1	0	1	0		1	1		1	1	2	1		1	1	1	0	1	1	0			0	3	3	0	0	0	0
1	1	1	0	I220803	40	3		2	15	3	0	2	3			HH220803	3	0											1	0	5	4		1	0		0	4	0				0	2	2	0	2	0	0
1	1	1	0	I270805	40	3		6	19	4	0	3	3		driver tipper	HH270805	8	1	1 4	1	0	0	1	0		1	4		1	1	1	2		1	0		0	3	1	1	0		1	3	3	1	0	0	0
1	1	1	0	I270809	40	2		6	18	3	0	2	3	coffee		HH270809	7	1	1	1	0	0	0	0		1	1		1	0	5	1		1	1	1	1		1	1	1	1	1	2	2	0	0	0	0
1	1	1	0	E030910	40	1		7	22	3	0	2	1			HH030911	5	1	1 4	1	0	0	1	0		1	1		1	1	2	1		1	1	3	0	1	1	1	1	0	1	2	2	1	1	1	0
1	1	1	0	E050902	40	3		1	4	3	0	3	5		casual labour	HH050902	5	1	1 2 3 4	1	1	1	1	0		1	1		1	1	2	1		1	1	1	0	2	1	1	1	0	1	1	1	0	0	0	0
1	1	1	0	A230804	40	3		2	14	4	0	2	2			HH230804	4	1	1	1	0	0	0	0		1	1		1	1	5	1		1	1	1	1		1	1	1	1	0	3	3	0	0	0	0
1	1	1	0	A280809	39	3		5	9	3	0	3	1			HH280809	5	1	1	1	0	0	0	0		1	1		1	1	1	1		1	1	5	1		1	1	1	1	0	2	2	0	0	0	0
1	1	1	0	H310801	39	2		3	29	3	0	3	2			HH310801	4	1	1 2 4	1	1	0	1	0		1	1		1	1	5	1		1	1	1	0	4	1	0			0	1	1	0	0	0	0
1	1	1	0	C050904	39	4		1	4	1	0	2	5	School cook		HH050904	1	1	1 4	1	0	0	1	0		1	4		1	1	4	4		1	0		0	2	0				0	1	1	0	1	1	1
1	1	1	0	H230809	39	1		2	10	4	0	2	3		Taxi driver	HH230808	5	1	1 2	1	1	0	0	0		1	2		1	0	5	1		1	1	1	0	1	0				1	2	2	0	0	0	0
1	1	1	0	A030911	39	3		7	21	3	0	1	3		Muvubi	HH030911	6	1	1	1	0	0	0	0		1	1		1	1	1	1		1	1	1	0	2	1	1	1	0	0	2	2	0	0	0	0
1	1	1	0	A060906	39	3		7	24	4	0	2	3			HH060906	12	1	1	1	0	0	0	0		1	1		1	1	1	1		1	1	1	0	2	1	1	1	0	0	3	3	0	0	0	0
1	1	1	0	A220806	39	5	African traditionalist	2	13	3	0	2	1			HH220806	4	1	1	1	0	0	0	0		0			0										0				0	1	2	0	1	0	0
1	1	1	0	A300804	39	3		3	30	3	0	2	1			HH300804	5	1	4	0	0	0	1	0		1	4		1	1	1	4		1	1	1	0	1	1	1	1	0	0	2	2	0	0	0	0
1	1	1	0	A300809	39	3		3	30	7	0	2	2			HH300809	3	1	1	1	0	0	0	0		1	1		1	0	5	1		1	0		0	4	0				0	1	1	0	0	0	0
1	1	1	0	F270809	39	3		6	18	3	0	3	2			HH270809	3	1	1 2 4	1	1	0	1	0		1	1		1	1	2	1		1	1	5	0	2	0				0	2	2	0	0	0	0
1	1	1	0	F280808	39	3		5	9	2	0	2	1			HH280808	12	1	1 4	1	0	0	1	0		1	1		1	1	1	1		1	0		0	2	0				1	1	1	0	1	0	0
1	1	1	0	G300813	39	3		3	31	3	0	2	1			HH300813	5	1	1	1	0	0	0	0		1	1		1	1	5	1		1	1	1	0	1	1	0			0	1	1	0	0	0	0
1	1	1	0	E040913	39	1		1	3	2	0	1	1			HH040912	1	1	1 4	1	0	0	1	0		1	4		1	1	2	1		1	1	6	0	1	0				1	2	2	1	2	2	0
1	1	1	0	E160907	39	3		7	26	1	0	3	1			HH161009	1	1	1 2 4	1	1	0	1	0		1	4		1	1	2	4		1	1	3	0	1	1	1	1	0	0	1	1	1	1	1	0
1	1	1	0	C280806	38	1		6	20	3	0	3	3	Brick layer		HH280807	6	1	1 2 4	1	1	0	1	0		1	1		1	0	6	1		1	1	1	0	3	1	0			1	2	2	0	0	0	0
1	1	1	0	B270801	38	1		6	19	4	0	2	3		Driver	HH270801	6	1	2	0	1	0	0	0		1	4		1	1	1	4		1	0		0	2	0				1	3	3	1	0	0	0
1	1	1	0	B270805	38	3		6	19	7	0	3	3		Driver	HH270805	3	1	1	1	0	0	0	0		1	1		1	1	2	1		1	1	3	0	2	1	0			1	3	3	1	0	0	0
1	1	1	0	G030903	38	1		7	21	7	0	1	3		Muvubi	HH030903	1	1	1	1	0	0	0	0		1	1		1	1	2	1		1	1	3	1		0				1	1	1	0	0	0	0
1	1	1	0	G030905	38	3		7	21	3	0	2	1			HH030905	3	1	1	1	0	0	0	0		1	1		1	0	5	1		1	1	1	0	4	1	1	1	1	0	1	1	0	0	0	0
1	1	1	0	G270808	38	4		6	18	3	0	5	1			HH270808	2	1	1	1	0	0	0	0		1	1		1	1	2	1		1	1	6	1		1	0			1	1	1	0	0	0	0
1	1	1	0	B270813	38	4		6	18	8	0	2	1			HH270813	6	1	1	1	0	0	0	0		1	1		1	0	5	1		1	1	3	0	1	0				0	1	1	0	0	0	0
1	1	1	0	H030903	38	3		7	21	3	0	4	2		Teacher	HH030911	3	1	1 2 4	1	1	0	1	0		1	1		1	1	5	1		1	1	1	0	1	1	1	1	0	0	1	1	0	0	0	0
1	1	1	0	E240808	38	5	SDA	4	17	3	0	2	1			HH240808	5	1	1	1	0	0	0	0		1	1		1	1	2	1		1	1	1	1		1	1	1	0	0	2	2	0	1	1	0
1	1	1	0	C270807	38	3		6	18	5	0	3	1			HH270808	3	1	1	1	0	0	0	0		1	4		1	1	1	4		1	1	5	0	2	0				0	1	1	0	0	0	0
1	1	1	0	C300811	38	1		3	31	1	0	2	1			HH300811	1	1	1 4	1	0	0	1	0		1	4		1	0	5	4		1	0		0	3	0				1	2	1	0	0	0	0
1	1	1	0	C310810	38	3		3	28	5	0	2	1			HH310810	3	1	1 4	1	0	0	1	0		1	4		1	0	5	4		1	1	1	0	4	0				0	2	2	0	0	0	0
1	1	1	0	I200802	38	3		2	11	3	0	2	2			HH200803	4	1	1	1	0	0	0	0		1	1		1	1	1	1		1	1	1	0	3	1	1	1	0	0	1	2	0	0	0	0
1	1	1	0	B270807	38	3		6	19	4	0	2	2			HH270807	6	1	4	0	0	0	1	0		1	4		1	1	1	4		1	1	1	0	2	1	0			0	2	2	0	0	0	0
1	1	1	0	I280802	38	3		6	20	1	0	2	1			HH280802	2	1	1 2	1	1	0	0	0		1	1		1	0	5	1		1	0		0	4	0				0	3	3	1	1	1	0
1	1	1	0	C220809	38	3		2	13	5	0	2	1			HH220809	4	1	1	1	0	0	0	0		1	1		1	0	5	1		1	1	1	0	1	1	1	0		0	2	2	0	0	0	0
1	1	1	0	B270808	38	4		6	19	1	0	1	3	Sand seller		HH270808	3	1	1	1	0	0	0	0		1	1		1	1	1	1		1	1	3	0	3	1	0			1	3	3	1	1	1	1
1	1	1	0	B010901	38	2		3	28	4	0	5	1			HH010901	4	1	1	1	0	0	0	0		1	1		1	0	5	1		1	1	1	0	4	1	1	0		0	1	1	0	0	0	0
1	1	1	0	A060908	38	1		7	24	4	0	2	3			HH060908	6	1	1	1	0	0	0	0		1	1		1	1	1	1		1	1	1	0	2	1	1	1	0	1	3	3	0	0	0	0
1	1	1	0	A070908	38	2		1	2	4	0	2	3		Muvubi	HH070908	10	1	1	1	0	0	0	0		1	1		1	1	2	1		1	0		0	2	0				1	3	3	0	0	0	0
1	1	1	0	B290807	38	3		5	7	8	0	2	5		Collects water	HH290807	3	1	1	1	0	0	0	0		0			0										0				0	1	1	0	0	0	0
1	1	1	0	C300803	38	3		3	30	3	0	2	3	Saloon		HH300803	7	1	1	1	0	0	0	0		1	1		1	0	5	1		1	1	1	0	2	0				0	2	2	0	0	0	0
1	1	1	0	F040902	38	5	SDA	1	2	3	0	3	1			HH040902	10	1	1	1	0	0	0	0		1	1		1	1	5	1		1	1	1	0	1	1	1	0		1	1	1	0	0	0	0
1	1	1	0	G010908	38	5	SDA	3	27	2	0	2	1			HH010908	1	1	1	1	0	0	0	0		1	1		1	1	3	1		1	0		0	1	0				0	1	1	0	0	0	0
1	1	1	0	G280808	38	2		5	9	3	0	2	1			HH280808	8	1	1	1	0	0	0	0		1	1		1	1	1	1		1	1	1	0	2	1	1	1	0	1	3	3	0	1	1	0
1	1	1	0	H070903	38	3		1	3	3	0	3	3		Muvubi	HH070911	9	1	1 2 4	1	1	0	1	0		1	1		1	1	1	1		1	1	1	0	2	1	1	1	0	1	2	2	1	1	1	0
1	1	1	0	H200808	38	3		2	12	3	0	2	1			HH200806	5	1	1 2	1	1	0	0	0		1	1		1	0	5	1		1	1	1	0	4	1	1	0		0	2	2	0	0	0	0
1	1	1	0	I280804	38	3		6	20	1	0	3	3	kuba buloka		HH280804	1	0											0										0				0	3	3	1	1	1	0
1	1	1	0	B300809	38	1		3	31	1	0	2	2		Makanika warediyo emu musa	HH300808	2	0											1	0	5	4		1	1	3	0	4	0				1	3	3	1	0	0	1
1	1	1	0	H050909	38	3		1	4	1	0	2	2			HH050904	2	1	1 2 4	1	1	0	1	0		1	1		1	1	5	1		1	1	4	1		0				1	2	2	1	1	1	0
1	1	1	0	B200801	37	3		2	11	3	0	4	3	Selling and buying agricultural products		HH200801	5	1	1	1	0	0	0	0		1	2		1	1	1	2		1	1	1	0	4	1	1	1	0	0	3	3	1	0	0	0
1	1	1	0	C040909	37	2		1	3	5	0	2	1			HH040909	6	1	1 4	1	0	0	1	0		1	4		1	1	2	4		1	1	1	0	3	1	1	1	0	0	3	3	0	0	0	0
1	1	1	0	B060906	37	1		7	24	4	0	2	2		Mechanical	HH060906	7	1	1	1	0	0	0	0		1	1		1	1	4	4		1	1	1	0	2	1	1	1	0	1	2	2	1	1	1	0
1	1	1	0	A220807	37	3		2	13	3	0	1	1			HH220807	8	0											0										0				1	1	1	0	0	0	0
1	1	1	0	A310801	37	3		3	29	3	0	3	1			HH310801	7	1	4	0	0	0	1	0		1	4		1	1	1	4		1	1	1	0	2	1	1	1	0	0	2	2	0	0	0	0
1	1	1	0	F220804	37	1		2	15	3	0	2	1			HH220804	5	0											1	1	3	1		1	1	1	0	2	1	0			1	2	2	0	0	0	0
1	1	1	0	F220810	37	3		2	13	4	0	2	1			HH220810	5	0											1	1	2	1		1	0		0	4	1	1	1	0	0	3	3	1	0	0	0
1	1	1	0	G280803	37	3		6	20	4	0	2	3		Tundamaata	HH280803	4	1	1	1	0	0	0	0		1	1		1	1	1	1		1	1	1	0	2	1	1	1	0	1	1	1	0	0	0	0
1	1	1	0	H220807	37	3		2	13	3	0	3	1			HH220807	5	1	1 2 4	1	1	0	1	0		1	1		1	1	4	1		1	1	1	0	1	1	1	1	0	1	2	2	0	0	0	0
1	1	1	0	H220811	37	2		2	13	3	1	2	1			HH220811	5	1	1 2 4	1	1	0	1	0		0			0										1	0			0	2	2	0	0	0	0
1	1	1	0	H240802	37	2		4	16	3	0	2	1			HH240802	9	1	1 2 4	1	1	0	1	0		1	1		1	0	5	1		1	0		0	4	1	1	0		0	2	2	0	0	0	0
1	1	1	0	I290803	37	1		5	8	3	0	3	3	kuba buloka		HH290803	5	1	1 2	1	1	0	0	0		0			1	1	2	1		1	1	1	0	4	0				1	2	2	0	0	0	0
1	1	1	0	E010910	37	2		7	26	3	0	2	1			HH010910	1	1	1	1	0	0	0	0		1	1		1	0	4	1		1	1	2	0	3	0				1	2	2	1	1	1	0
1	1	1	0	E240804	37	2		4	16	3	0	2	1			HH240804	10	1	1	1	0	0	0	0		1	4		1	0	4	4		1	1	1	0	1	1	1	1	0	0	2	2	0	0	0	0
1	1	1	0	A310808	37	2		3	29	4	0	2	1			HH310808	12	1	4	0	0	0	1	0		1	4		1	1	5	4		1	1	1	1		1	1	1	1	0	3	3	0	0	0	0
1	1	1	0	H050908	37	3		1	4	1	0	2	1			HH050903	1	1	1 2 4	1	1	0	1	0		1	1		1	1	5	1		1	1	4	1		0				0	3	3	1	1	1	0
1	1	1	0	B270803	36	3		6	19	4	0	3	3		Driver	HH270803	8	1	1	1	0	0	0	0		1	1		1	1	2	1		1	1	1	1		1	1	1	0	0	2	2	0	0	0	0
1	1	1	0	G070902	36	3		1	1	3	0	2	2			HH070902	3	1	1	1	0	0	0	0		1	1		1	1	1	1		1	1	1	0	1	1	1	1	0	0	1	1	0	0	0	0
1	1	1	0	F300813	36	3		3	31	3	0	3	1			HH300813	3	0											0										0				0	1	1	0	0	0	0
1	1	1	0	A290809	36	3		5	7	3	0	3	2			HH290810	7	1	1	1	0	0	0	0		1	1		1	0	5	1		1	1	1	0	4	1	1	1	0	0	2	2	0	0	0	0
1	1	1	0	A270812	36	2		6	18	7	0	3	1			HH270812	2	1	4	0	0	0	1	0		1	4		0										0				0	1	1	0	0	0	0
1	1	1	0	A030915	36	3		7	22	4	0	1	3		Muvubi	HH030915	6	1	1	1	0	0	0	0		0			1	0	1	1		1	1	1	0	2	1	1	1	0	0	3	3	0	0	0	0
1	1	1	0	F200803	36	2		2	11	3	0	4	1			HH200806	6	1	1 4	1	0	0	1	0		1	1		1	1	1	4		1	1	1	0	2	1	1	1	0	0	2	2	0	0	0	0
1	1	1	0	B300806	36	1		3	30	4	0	2	1			HH300806	5	1	1	1	0	0	0	0		0			0										1	0			1	1	1	0	0	0	0
1	1	1	0	C030905	36	3		7	21	5	0	2	3	Fishmonger		HH030905	5	1	1 4	1	0	0	1	0		1	1		1	0	5	1		1	1	1	0	4	0				1	2	1	0	0	0	0
1	1	1	0	C050903	36	3		1	4	5	0	2	2			HH050903	3	1	1 4	1	0	0	1	0		1	1		1	0	5	1		1	0		0	4	0				0	1	1	0	0	0	0
1	1	1	0	I280801	36	1		6	20	1	0	2	1			HH280801	3	1	1 4	1	0	0	1	0		1	4		1	1	3	4		1	0		0	1	0				1	3	3	0	0	0	0
1	1	1	0	F310812	36	2		3	28	3	0	2	1			HH310812	1	1	1 4	1	0	0	1	0		0			1	1	4	1		1	1	1	0	2	1	0			0	1	1	0	0	0	0
1	1	1	0	B270802	36	2		6	19	4	0	1	3	Sells sand		HH270802	4	1	1	1	0	0	0	0		1	1		1	1	5	1		1	1	1	0	1	1	1	0		1	3	3	1	1	1	0
1	1	1	0	B310809	36	2		3	27	8	0	2	1			HH310809	1	1	1	1	0	0	0	0		1	1		1	1	3	1		0					0				0	3	3	1	0	1	1
1	1	1	0	A220801	36	3		2	15	3	0	5	2		Teacher	HH220801	6	1	1	1	0	0	0	0		0			1	0	5	1		1	1	1	0	4	1	0			0	3	3	1	1	1	0
1	1	1	0	A280803	36	2		6	20	3	0	2	2			HH280803	4	1	1	1	0	0	0	0		1	1		1	1	2	1		0					0				0	2	2	0	0	0	0
1	1	1	0	A280807	36	3		6	20	4	0	2	2			HH280807	3	1	1	1	0	0	0	0		1	1		1	1	1	1		1	1	3	0	2	1	1	1	0	1	3	3	0	0	0	0
1	1	1	0	A280811	36	5	SDA	5	9	3	0	3	2			HH280811	4	1	1	1	0	0	0	0		0			1	1	1	1		1	0		0	4	1	1	1	0	0	2	2	0	0	0	0
1	1	1	0	A290814	36	3		5	7	3	0	2	2			HH290815	8	1	1	1	0	0	0	0		1	1		1	0	5	1		1	1	1	0	4	1	1	1	0	1	2	2	0	1	0	0
1	1	1	0	B010911	36	3		7	26	7	0	2	3			HH010911	4	1	1	1	0	0	0	0		1	1		1	1	2	1		1	1	1	1		1	1	0		1	3	3	1	1	1	0
1	1	1	0	F220805	36	3		2	15	3	0	3	1			HH220804	2	0											1	1	1	1		1	1	6	0	2	0				1	3	3	1	0	0	0
1	1	1	0	F270808	36	1		6	18	2	0	3	5		Nekolera jange	HH270808	2	1	4	0	0	0	1	0		1	4		1	1	5	1		1	1	5	0	1	0				1	1	1	0	1	0	0
1	1	1	0	G070909	36	3		1	2	3	0	2	3		Muvubi	HH070909	4	1	1	1	0	0	0	0		1	1		1	1	2	1		1	1	1	0	2	1	1	1	1	1	1	1	0	0	1	0
1	1	1	0	G270804	36	1		6	19	3	0	3	1			HH270804	4	1	1	1	0	0	0	0		1	1		1	1	1	1		1	1	1	0	2	1	1	1	0	1	1	1	0	0	0	0
1	1	1	0	H060903	36	3		7	25	3	0	2	1			HH060911	4	1	1 2 4	1	1	0	1	0		1	4		1	1	3	4		1	1	1	0	1	1	1	1	0	1	1	1	0	0	0	0
1	1	1	0	H240805	36	1		4	16	7	0	2	1			HH240805	7	1	1 2 4	1	1	0	1	0		1	1		1	1	3	1		1	1	4	0	1	0				1	1	1	0	0	0	0
1	1	1	0	H290801	36	2		5	7	2	0	2	1			HH290801	3	1	1 2 4	1	1	0	1	0		1	2		1	1	3	2		1	0		0	1	0				0	1	1	0	0	0	0
1	1	1	0	H290816	36	3		5	7	3	0	3	1			HH290816	7	1	1 2 4	1	1	0	1	0		1	1		1	1	5	1		1	1	1	0	4	1	1	0		1	2	2	1	1	1	0
1	1	1	0	E040907	36	2		1	3	3	0	2	1			HH040907	6	1	1	1	0	0	0	0		1	1		1	0	4	1		1	1	1	0	2	1	1	1	0	1	1	1	1	1	1	0
1	1	1	0	E070909	36	3		1	6	3	0	2	3		Fishing	HH070909	4	1	1 2 3 4	1	1	1	1	0		1	4		1	1	2	1		1	1	1	0	2	1	1	1	0	0	1	1	1	0	0	0
1	1	1	0	E240809	36	3		4	17	2	0	2	1			HH240809	1	1	1	1	0	0	0	0		1	1		1	1	1	1		1	1	3	0	2	0				0	2	2	0	1	1	1
1	1	1	0	B070908	36	1		1	2	4	0	4	1			HH070908	4	1	1	1	0	0	0	0		1	4		1	1	3	3		1	1	1	0	2	1	1	1	0	1	1	1	0	0	0	0
1	1	1	0	A050910	36	2		1	6	3	0	3	3		Driver	HH050910	5	1	1	1	0	0	0	0		1	1		1	0	5	1		1	1	1	1		1	1	1	1	0	2	2	0	0	0	0
1	1	1	0	C240809	35	2		4	17	5	0	2	3			HH240809	9	1	1	1	0	0	0	0		1	1		1	1	1	1		1	1	1	0	1	1	1	0		0	2	2	0	0	0	0
1	1	1	0	B270804	35	3		6	19	4	0	3	3		Sells sand	HH270804	3	1	1	1	0	0	0	0		0			1	1	2	1		1	1	1	0	2	1	1	0		0	3	3	1	0	0	1
1	1	1	0	A290815	35	1		5	7	3	0	2	2			HH290816	2	1	1	1	0	0	0	0		1	1		1	0	5	1		1	1	1	0	4	1	0			0	2	2	0	0	0	0
1	1	1	0	A280816	35	3		5	9	3	0	2	1			HH280816	4	1	1	1	0	0	0	0		1	1		1	1	2	1		1	1	1	0	3	1	1	1	0	0	2	2	0	0	0	0
1	1	1	0	A010910	35	1		3	27	3	0	3	3	Ntangawuzi		HH010910	4	0											0										0				1	2	2	0	0	0	0
1	1	1	0	B030906	35	3		7	21	4	0	3	1			HH030907	2	1	1	1	0	0	0	0		1	1		1	0	6	1		1	1	1	0	1	1	0			0	1	1	0	0	0	1
1	1	1	0	B200808	35	2		2	12	4	0	3	3		Taxi driver	HH200808	5	1	4	0	0	0	1	0		1	4		1	1	1	4		1	0		0	2	1	0			0	2	2	0	0	0	0
1	1	1	0	A280804	35	3		6	20	7	0	2	1			HH28084	2	1	1	1	0	0	0	0		0			0										0				0	3	3	1	1	0	0
1	1	1	0	C290801	35	2		5	9	5	0	3	3			HH290801	4	1	1	1	0	0	0	0		1	1		1	0	5	1		1	1	1	0	1	1	1	0		0	2	2	0	0	0	0
1	1	1	0	G010905	35	3		3	27	2	0	2	1			HH010905	1	0											0										0				0	1	1	0	0	0	0
1	1	1	0	A040908	35	4		1	3	3	0	2	3			HH040908	5	1	1	1	0	0	0	0		1	1		1	1	1	1		1	1	1	0	2	1	0			1	2	2	0	0	1	0
1	1	1	0	I230801	35	1		2	14	3	0	3	2			HH230801	4	0											1	0	5	1		1	0		0	4	0				1	1	1	0	0	0	0
1	1	1	0	A230810	35	1		2	10	3	0	2	1			HH230810	3	1	1	1	0	0	0	0		1	1		1	0	1	1		1	0		0	2	1	1	1	0	0	2	2	0	0	0	0
1	1	1	0	E200808	35	3		2	12	3	0	2	1			HH200808	7	1	1 2 4	1	1	0	1	0		1	1		1	1	1	1		1	1	3	0	2	1	1	1	1	0	3	3	1	1	1	0
1	1	1	0	F290807	35	2		5	8	4	0	2	3	Saloon na kuba matafali		HH290807	8	1	1 4	1	0	0	1	0		1	1		1	1	1	1		1	1	1	0	3	1	0			0	3	3	0	2	0	0
1	1	1	0	G010906	35	3		3	27	3	0	2	1			HH010906	4	1	1	1	0	0	0	0		1	1		1	1	2	1		1	1	1	0	2	0				0	2	2	0	1	1	0
1	1	1	0	G270801	35	2		6	19	1	0	3	3		Shoerepair	HH270801	1	1	4	0	0	0	1	0		1	4		1	1	1	4		1	0		0	2	0				1	1	1	0	0	0	0
1	1	1	0	G280811	35	2		5	9	3	0	3	1			HH280811	3	1	1	1	0	0	0	0		1	1		1	1	1	1		1	1	1	0	2	1	1	1	0	0	1	1	0	0	0	0
1	1	1	0	I200806	35	3		2	12	3	0	2	1			HH200808	4	1	1	1	0	0	0	0		1	1		1	0	5	1		1	1	1	0	4	0				0	2	2	0	2	0	0
1	1	1	0	C030906	35	2		7	21	1	0	3	3	Trader		HH030906	1	1	1	1	0	0	0	0		1	1		1	0	5	1		1	0		0	4	0				0	3	3	1	0	0	0
1	1	1	0	C230806	35	1		2	10	3	0	3	2		Welder	HH230807	8	1	1 3	1	0	1	0	0		1	1		1	1	1	4		1	1	1	0	3	1	0			1	2	2	0	0	0	0
1	1	1	0	E010908	35	1		3	27	3	0	2	1			HH010802	4	1	1	1	0	0	0	0		1	1		1	1	1	1		1	1	1	0	2	1	1	1	0	1	2	2	0	1	1	0
1	1	1	0	E030909	35	2		7	22	3	0	2	3		Kuvuba	HH030910	2	1	4	0	0	0	1	0		1	4		1	1	4	4		1	1	1	0	2	1	1	1	0	1	2	2	1	1	1	0
1	1	1	0	E070907	35	2		1	1	1	0	3	1			HH070908	1	1	1 2 4	1	1	0	1	0		1	1		1	1	3	1		1	1	3	0	2	0				0	3	3	1	2	2	0
1	1	1	0	E220810	35	3		2	15	3	0	2	1			HH220802	8	1	4	0	0	0	1	0		1	4		1	0	4	1		1	0		0	4	1	1	0		0	1	2	0	1	1	0
1	1	1	0	E240812	35	2		4	17	3	0	2	3			HH240813	2	1	1	1	0	0	0	0		1	4		1	1	1	4		1	1	1	0	1	1	1	1	0	1	3	3	1	1	1	0
1	1	1	0	I290802	35	1		5	8	3	0	4	3	kuba blocka		HH290802	7	1	1 2	1	1	0	0	0		1	1		0										1	0			1	2	2	0	1	1	0
1	1	1	0	C070911	34	3		1	2	7	0	3	3	Fishermen		HH070911	4	1	1	1	0	0	0	0		1	1		1	0	5	1		1	0		1		0				0	1	1	0	0	0	0
1	1	1	0	C270809	34	3		6	18	5	0	2	3			HH270810	4	1	1	1	0	0	0	0		1	1		1	1	1	1		1	1	1	0	3	1	0			0	2	2	0	1	0	0
1	1	1	0	G290806	34	2		5	8	1	0	3	2		Plumber	HH290806	2	1	1	1	0	0	0	0		0			0										0				0	1	1	0	0	0	0
1	1	1	0	C200803	34	2		2	11	1	0	3	2			HH200801	1	1	1 2 4	1	1	0	1	0		1	2		1	1	1	2		1	0		0	3	1	0			0	2	1	1	1	1	0
1	1	1	0	H230812	34	1		2	10	1	0	3	3			HH230810	4	1	1 2 4	1	1	0	1	0		1	1		1	1	3	1		1	1	1	0	1	0				1	3	3	1	1	1	1
1	1	1	0	A270804	34	3		6	19	4	0	3	2		Makanika	HH270804	5	1	4	0	0	0	1	0		1	4		1	1	4	4		1	1	1	0	4	1	1	1	0	1	3	3	1	0	0	0
1	1	1	0	A310804	34	3		3	29	4	0	2	3		Driver	HH310804	6	1	1	1	0	0	0	0		1	1		1	1	2	1		0					0				1	3	3	0	0	0	0
1	1	1	0	B240811	34	1		4	17	4	0	2	3		Kiyozi	HH240811	1	1	1	1	0	0	0	0		0			0										1	1	0		1	3	2	1	0	0	1
1	1	1	0	A060905	34	4		7	24	3	0	3	2		Teacher	HH060905	5	1	1	1	0	0	0	0		1	1		1	1	1	1		1	1	4	0	3	1	1	1	0	0	2	2	0	0	0	0
1	1	1	0	A070902	34	3		1	1	3	0	2	1			HH070902	8	1	4	0	0	0	1	0		1	4		1	1	1	4		1	1	1	0	2	1	1	1	0	1	2	2	0	0	0	0
1	1	1	0	A200806	34	3		2	11	7	0	2	3	Bilime		HH200806	3	1	4	0	0	0	1	0		0			0										1	0			0	1	1	0	0	0	0
1	1	1	0	A220802	34	1		2	15	3	0	4	1			HH220802	4	1	1	1	0	0	0	0		1	1		1	0	5	1		1	1	3	0	4	1	1	1	0	1	1	1	0	1	1	0
1	1	1	0	C030903	34	4		7	21	5	0	3	2	Carpenter		HH030903	5	1	1	1	0	0	0	0		1	1		1	1	1	1		1	1	1	1		1	1	0		0	2	2	0	0	0	0
1	1	1	0	F220808	34	3		2	13	4	0	2	1			HH220808	6	0											1	1	4	4		1	1	1	0	4	1	1	1	0	1	3	3	1	0	0	0
1	1	1	0	G010912	34	2		7	26	3	0	2	1			HH010912	4	1	1	1	0	0	0	0		1	1		1	1	5	1		1	1	1	0	4	1	1	0		0	1	1	0	0	0	0
1	1	1	0	H230811	34	1		2	10	4	0	3	3			HH230810	5	1	1 2 4	1	1	0	1	0		1	1		1	1	4	1		1	1	1	0	1	0				1	3	3	1	1	1	1
1	1	1	0	H240813	34	3		4	17	1	0	2	2			HH240813	1	1	1 4	1	0	0	1	0		1	1		1	1	1	1		1	1	1	0	3	1	1	1	0	0	2	2	0	0	0	0
1	1	1	0	H280803	34	3		6	20	2	0	3	1			HH280802	1	1	1 2 4	1	1	0	1	0		1	4		1	1	5	4		1	0		0	1	0				1	1	1	0	0	0	0
1	1	1	0	H290809	34	4		5	7	3	0	5	2		Teacher	HH290809	2	1	1 2 4	1	1	0	1	0		1	1		1	1	1	1		1	1	1	0	2	1	1	1	0	1	2	2	1	0	0	0
1	1	1	0	B010912	34	3		7	26	3	0	3	3	Musubuzi		HH010912	3	1	4	0	0	0	1	0		1	4		1	1	2	4		1	1	1	0	2	1	1	1	0	1	1	1	0	0	0	0
1	1	1	0	E010912	34	3		7	26	3	0	3	3	Ntundadduuka		HH010909	5	1	1	1	0	0	0	0		1	1		1	1	1	4		1	1	1	0	2	1	1	1	0	0	1	1	0	0	0	0
1	1	1	0	E030914	34	1		7	22	3	0	3	3	Ntundadduka		HH030916	6	1	4	0	0	0	1	0		1	4		1	1	2	4		1	1	1	0	2	1	0			1	1	1	0	0	0	0
1	1	1	0	A300811	34	3		3	31	3	0	3	3		Asala nviiri	HH300811	7	1	1	1	0	0	0	0		1	1		1	1	1	1		1	1	1	1		1	1	1	1	0	2	2	0	0	0	1
1	1	1	0	B050909	33	3		1	6	4	0	2	3			HH050909	2	1	1	1	0	0	0	0		1	1		1	1	1	1		1	1	1	0	3	1	1	1	0	1	3	3	1	1	1	0
1	1	1	0	B010904	33	2		3	27	4	0	3	1			HH010904	10	1	1 2	1	1	0	0	0		1	2		1	1	1	1		1	1	6	0	2	1	1	1	0	0	3	3	1	1	1	1
1	1	1	0	A010909	33	3		3	27	3	0	3	2		Makanika	HH010909	5	1	1	1	0	0	0	0		1	1		1	0	5	1		1	1	1	0	4	1	1	1	0	0	2	2	0	0	0	0
1	1	1	0	H070913	33	3		1	3	3	0	3	3		Muvubi	HH070908	6	1	1 2 4	1	1	0	1	0		1	1		1	1	1	1		1	1	1	0	1	1	1	1	1	0	2	2	1	0	0	0
1	1	1	0	H220809	33	3		2	13	1	0	3	1			HH220809	1	1	1 2 4	1	1	0	1	0		1	4		1	0	5	4		1	1	3	0	4	0				1	3	3	1	1	1	1
1	1	1	0	A230808	33	1		2	10	1	0	4	3	Musubuzi		HH230808	1	1	1	1	0	0	0	0		1	1		1	1	2	1		1	1	3	0	2	0				1	3	3	1	1	1	0
1	1	1	0	B220811	33	3		2	13	4	0	2	1			HH220810	6	1	1	1	0	0	0	0		1	1		1	0	5	1		1	1	1	0	4	1	1	0		0	2	2	1	0	0	1
1	1	1	0	H310809	33	2		3	28	4	0	3	1			HH310810	6	0											0										0				1	2	2	1	1	1	0
1	1	1	0	B200802	33	3		2	11	3	0	2	3	Kalagala		HH200802	7	1	1	1	0	0	0	0		1	4		1	1	1	4		1	1	3	0	2	1	1	1	0	0	3	3	1	1	1	1
1	1	1	0	B310801	33	3		3	29	4	0	5	1			HH310801	4	1	2	0	1	0	0	0		1	2		1	1	1	2		1	1	1	0	2	0				1	3	3	0	0	0	0
1	1	1	0	A060901	33	3		7	24	4	0	3	3		Muvubi	HH060901	3	1	4	0	0	0	1	0		1	4		1	1	1	4		1	1	3	0	2	1	1	1	1	1	3	3	1	1	1	0
1	1	1	0	B070903	33	2		1	1	4	0	2	2		Mechanical	HH070903	5	1	1 4	1	0	0	1	0		1	1		1	1	2	4		1	1	3	0	2	1	0			0	1	1	0	0	0	0
1	1	1	0	E240802	33	4		4	16	2	0	3	1			HH240802	2	1	1	1	0	0	0	0		1	1		1	1	4	1		1	0		1		1	1	1	0	1	1	1	0	0	0	0
1	1	1	0	G230807	33	1		2	10	3	0	3	3		Driver	HH230807	4	1	1	1	0	0	0	0		1	1		1	1	1	1		1	1	1	0	2	1	1	1	0	1	1	1	0	0	0	0
1	1	1	0	G270811	33	3		6	18	3	0	2	1			HH270811	6	1	1	1	0	0	0	0		1	1		1	1	3	1		1	1	1	0	2	1	1	1	0	0	1	1	0	0	0	0
1	1	1	0	H030911	33	3		7	21	3	0	4	3		Fisher manager	HH030906	5	0											1	1	5	1		1	1	1	0	1	1	1	1	0	1	2	2	1	1	1	0
1	1	1	0	H030913	33	5	SDA	7	21	3	0	3	1			HH030908	3	1	1 2 4	1	1	0	1	0		1	1		1	1	1	1		1	1	1	0	2	1	1	1	0	0	1	1	0	0	0	0
1	1	1	0	H300808	33	3		3	31	3	0	3	1			HH300810	4	1	1 2 4	1	1	0	1	0		1	1		1	1	5	1		1	1	1	0	4	1	0			1	1	1	0	0	0	0
1	1	1	0	I230803	33	3		2	14	3	0	5	2		carpenter	HH230803	3	1	1	1	0	0	0	0		1	1		1	0	5	1		1	1	1	0	4	1	1	0		0	2	2	0	0	0	0
1	1	1	0	C040907	32	3		1	3	5	0	2	2			HH040907	6	1	1 2 4	1	1	0	1	0		1	4		1	1	2	4		1	1	1	0	3	1	0			1	2	2	0	0	0	0
1	1	1	0	C070910	32	3		1	2	5	0	3	2	Nurse		HH070910	4	1	1 2 4	1	1	0	1	0		1	2		1	1	1	2		1	1	3	0	3	1	1	1	0	0	2	2	0	1	1	0
1	1	1	0	G060915	32	3		7	23	3	0	1	1			HH060915	4	1	1	1	0	0	0	0		1	1		1	1	2	1		1	1	1	0	2	1	1	1	1	0	1	1	0	0	0	0
1	1	1	0	B091001	32	2		1	1	3	0	2	2		Makanika	HH091001	4	1	1 4	1	0	0	1	0		1	4		1	1	2	4		1	1	3	0	1	1	0			0	1	1	0	0	0	0
1	1	1	0	G300811	32	4		3	31	2	0	3	1			HH300811	3	1	1	1	0	0	0	0		1	1		1	1	5	1		1	0		0	1	0				0	1	1	0	0	0	0
1	1	1	0	A030906	32	3		7	21	3	0	2	1			HH030906	7	1	4	0	0	0	1	0		1	4		1	0	5	4		1	1	1	0	4	0				0	2	2	0	0	0	0
1	1	1	0	B280808	32	1		5	8	4	0	2	3		Driver	HH280808	4	1	1	1	0	0	0	0		1	1		1	1	1	1		1	1	1	0	2	1	1	1	0	1	2	2	0	0	0	0
1	1	1	0	F220809	32	3		2	13	3	0	2	3			HH220809	9	0											0										0				0	3	3	1	2	0	0
1	1	1	0	H300812	32	3		3	31	4	0	2	1			HH300814	9	1	1 2 4	1	1	0	1	0		1	1		1	1	1	1		1	0		0	2	1	0			0	1	1	0	0	0	0
1	1	1	0	C030902	32	4		7	21	1	0	2	1			HH030902	1	1	1 2	1	1	0	0	0		1	2		1	1	2	2		1	1	1	0	3	1	1	1	0	0	2	2	0	1	1	0
1	1	1	0	C030909	32	2		7	21	5	0	3	2	Soldier		HH030909	12	1	1 2 4	1	1	0	1	0		1	4		1	1	1	4		1	1	1	0	3	1	1	1	0	1	2	2	0	0	0	0
1	1	1	0	A220811	32	5	SDA	2	13	2	0	2	3			HH220811	1	1	1	1	0	0	0	0		1	1		1	0	5	1		1	1	3	0	4	0				0	1	1	0	0	0	0
1	1	1	0	I200807	32	3		2	11	3	1	3	2	welding		HH190801	3	1	1	1	0	0	0	0		1	1		1	1	2	1		1	0		0	1	1	1	1	0	1	3	3	1	2	1	0
1	1	1	0	F050901	32	1		1	4	4	0	2	2			HH050901	6	1	1 4	1	0	0	1	0		0			0										1	0			1	3	3	0	0	0	0
1	1	1	0	F310803	32	3		3	29	3	0	2	3		Kulima, no kusubula	HH310802	3	1	1 4	1	0	0	1	0		1	1		1	1	3	1		1	1	3	0	1	1	1	0		1	3	2	1	0	0	0
1	1	1	0	B240806	32	3		4	17	4	0	3	3			HH240806	3	1	1	1	0	0	0	0		1	1		1	1	2	1		1	1	1	0	2	1	1	0		1	2	2	0	0	0	0
1	1	1	0	A240811	32	3		4	17	3	0	3	3	Musubuzi		HH240811	6	1	1	1	0	0	0	0		1	1		1	1	2	1		1	1	1	0	2	1	1	1	0	0	2	2	0	1	1	0
1	1	1	0	A280802	32	1		6	20	3	0	3	1			HH280802	6	1	1	1	0	0	0	0		1	1		1	0	5	1		1	0		0	2	1	0			1	2	2	0	0	0	0
1	1	1	0	A290802	32	3		5	8	2	0	4	1			HH290802	2	1	1	1	0	0	0	0		1	1		1	0	5	1		1	1	3	0	4	1	1	1	0	0	1	1	0	0	0	0
1	1	1	0	B030907	32	3		7	22	4	0	2	3		Boda boda	HH030908	5	1	4	0	0	0	1	0		1	4		1	1	4	4		1	0		0	2	1	1	1	0	1	3	3	1	1	1	1
1	1	1	0	B040905	32	2		1	2	4	0	1	3		Fishermen	HH050905	6	1	4	0	0	0	1	0		1	4		1	0	6	4		1	1	1	0	4	1	1	0		0	2	2	1	0	0	0
1	1	1	0	B290803	32	1		5	7	8	0	2	2			HH290803	1	1	1	1	0	0	0	0		1	1		1	1	1	1		1	1	3	0	2	0				1	1	1	0	0	0	0
1	1	1	0	E160901	32	3		7	26	3	0	2	3	Shopkeeper		HH161002	3	1	1 2 4 3	1	1	1	1	0		1	4		1	1	6	1		1	1	1	0	1	1	1	1	0	1	2	2	1	1	1	0
1	1	1	0	F030903	32	3		7	21	3	0	2	1			HH030903	7	1	1	1	0	0	0	0		1	1		1	1	2	1		1	1	1	0	2	1	1	1	0	1	1	1	0	0	0	0
1	1	1	0	F040904	32	3		1	2	3	0	2	3		Muvubi	HH040904	4	1	1	1	0	0	0	0		1	1		1	0	5	1		1	0		0	1	0				0	1	1	0	0	0	0
1	1	1	0	F200807	32	2		2	12	3	0	2	3		Taxi driver	HH200810	5	1	1	1	0	0	0	0		1	1		1	0	5	1		1	0		2	4	1	0			0	2	2	1	0	0	0
1	1	1	0	F300802	32	2		3	30	3	0	5	2	Vetinary Doctor		HH300802	2	1	2 4	0	1	0	1	0		1	4		1	1	1	2		1	1	1	0	2	1	1	1	0	0	3	2	0	0	0	0
1	1	1	0	F300811	32	4		3	31	3	0	2	1			HH300811	5	1	1 2 4	1	1	0	1	0		0			1	0	6	1		0					1	0			0	1	1	1	0	0	0
1	1	1	0	G030908	32	3		7	22	2	0	2	1			HH030908	1	1	1	1	0	0	0	0		1	1		1	1	2	1		1	1	3	0	2	0				1	1	1	0	0	0	0
1	1	1	0	H010910	32	3		3	27	3	0	3	1			HH010902	8	1	1 2 4	1	1	0	1	0		1	1		1	1	1	1		1	1	1	0	1	1	1	1	0	1	2	2	1	1	1	0
1	1	1	0	H060907	32	3		7	25	1	0	3	1			HH060915	5	1	1 2 4	1	1	0	1	0		1	1		1	1	1	1		1	0		0	3	0				1	2	2	1	0	0	0
1	1	1	0	H060913	32	3		7	24	3	0	4	1			HH060906	3	1	1 2 4	1	1	0	1	0		1	1		1	1	5	1		1	1	1	0	4	1	0			1	1	1	0	0	0	0
1	1	1	0	H270802	32	1		6	19	3	0	3	2			HH270802	3	1	1 2 4	1	1	0	1	0		1	1		1	1	1	1		1	1	1	0	3	1	1	1	0	1	3	3	1	0	0	1
1	1	1	0	H270808	32	2		6	19	3	0	5	3		D.j	HH270808	1	1	1 2 4	1	1	0	1	0		1	1		1	1	4	1		1	1	1	0	1	0				0	2	2	0	0	0	0
1	1	1	0	H300806	32	3		3	30	3	0	5	2		Security p.	HH300808	4	1	1 2 4	1	1	0	1	0		1	1		1	1	1	1		1	1	1	0	2	1	1	1	0	1	2	2	1	1	1	0
1	1	1	0	I270804	32	3		6	19	4	0	2	3		taxi	HH270804	1	0											1	0	5	4		1	0		0	4	0				1	3	3	1	0	0	0
1	1	1	0	E030901	32	3		7	21	3	0	2	3		Kuvuba	HH030907	6	1	1	1	0	0	0	0		1	4		1	1	1	1		1	1	1	0	3	1	0			0	2	2	1	1	1	0
1	1	1	0	E030904	32	3		7	21	2	0	4	1			HH030903	10	1	1	1	0	0	0	0		1	1		1	1	2	1		1	1	3	1		1	1	0		1	1	1	0	0	0	0
1	1	1	0	E040906	32	3		1	3	3	0	2	1			HH040906	5	1	1 4	1	0	0	1	0		1	4		1	1	2	4		1	1	1	0	2	1	1	1	0	0	1	1	0	0	0	0
1	1	1	0	E050904	32	2		1	4	3	0	3	1			HH050904	5	1	1	1	0	0	0	0		1	1		1	1	2	1		1	1	1	0	2	1	1	1	0	0	1	1	1	1	1	0
1	1	1	0	E050914	32	3		1	6	3	0	2	1			HH050915	4	1	1 2 3 4	1	1	1	1	0		1	1		1	1	2	1		1	1	1	0	2	1	1	0		0	1	1	0	0	0	0
1	1	1	0	E070908	32	3		1	2	3	0	4	3	Fishing		HH070908	8	1	1 2 3 4	1	1	1	1	0		1	4		1	1	2	4		1	1	1	0	2	1	1	1	0	1	1	1	1	1	1	0
1	1	1	0	E070913	32	3		1	6	4	0	2	3		Muvubi	HH070912	8	1	1 2 3 4	1	1	1	1	0		1	1		1	1	2	1		1	1	1	0	1	1	1	1	0	1	2	2	1	1	1	1
1	1	1	0	E200804	32	2		2	11	3	0	2	1			HH200804	8	1	1	1	0	0	0	0		0			1	0	6	1		1	1	1	0	4	1	0			0	2	2	0	1	0	0
1	1	1	0	E220804	32	1		2	13	3	0	2	1			HH220801	2	1	1	1	0	0	0	0		1	1		1	1	5	1		1	1	1	0	2	1	1	1	0	1	2	2	1	0	0	0
1	1	1	0	F010905	32	3		3	27	2	0	2	3		Nkuba matafali	HH010905	3	0											0										0				0	2	1	0	1	1	0
1	1	1	0	D230801	31	1		2	14	3	0	2	3		Tax driver	HH230801	5	1	1	1	0	0	0	0		1	1		1	1	1	4		1	1	1	0	3	1	1	1	0	1	2	3	1	0	0	0
1	1	1	0	C280803	31	3		6	20	5	0	1	1			HH280803	3	1	1 2 4	1	1	0	1	0		1	1		1	1	2	1		1	1	1	0	3	1	1	1	0	1	2	2	0	1	1	0
1	1	1	0	C280802	31	3		6	20	5	0	2	3			HH280802	3	1	1 2 4	1	1	0	1	0		1	1		1	1	2	4		1	1	1	0	3	1	0			1	2	2	0	0	0	0
1	1	1	0	A290811	31	1		5	7	3	1	2	1			HH290812	6	0											0										0				1	2	2	0	1	0	0
1	1	1	0	C290812	31	3		5	7	2	0	2	2			HH290815	1	1	1 2 4	1	1	0	1	0		1	1		1	1	1	1		1	0		0	3	0				0	1	1	0	0	0	0
1	1	1	0	C070902	31	3		1	1	5	0	5	3	Stationary and mobile		HH070902	4	1	1 2 4	1	1	0	1	0		1	4		1	1	2	4		1	1	1	0	1	1	1	1	0	1	1	1	0	0	0	0
1	1	1	0	C300809	31	3		3	31	5	0	3	1			HH300809	2	1	1 4	1	0	0	1	0		1	4		1	1	3	4		1	1	3	0	3	1	0			1	2	2	1	0	0	1
1	1	1	0	A310810	31	3		3	28	3	0	5	2		Teacher	HH310810	5	1	1	1	0	0	0	0		1	1		1	1	1	1		1	1	1	0	2	1	1	1	0	0	2	2	0	0	0	0
1	1	1	0	A200812	31	3		2	12	3	0	4	2		Musomesa	HH200812	2	1	1	1	0	0	0	0		0			0										1	0			0	1	2	0	1	1	0
1	1	1	0	E040914	31	3		1	3	4	0	2	2			HH040914	4	1	1	1	0	0	0	0		1	1		1	1	3	4		1	1	1	0	2	1	1	1	0	0	1	1	0	0	0	0
1	1	1	0	G030911	31	4		7	22	3	0	3	2		Teacher	HH030911	4	1	1	1	0	0	0	0		1	1		1	1	2	1		1	1	1	0	2	1	1	1	0	0	1	1	0	0	0	0
1	1	1	0	H280810	31	3		5	9	3	0	2	1			HH280810	1	1	1 2 4	1	1	0	1	0		1	1		1	1	1	1		1	0		0	2	1	1	1	0	1	2	2	0	0	0	0
1	1	1	0	H290804	31	3		5	8	3	0	3	1			HH290804	5	1	1 2 4	1	1	0	1	0		1	1		1	1	4	1		1	0		0	1	1	0			1	2	2	0	0	0	0
1	1	1	0	I240803	31	2		4	16	3	0	2	1			HH240803	6	1	1	1	0	0	0	0		1	1		1	1	5	1		1	1	1	0	4	1	0			0	2	2	0	1	1	0
1	1	1	0	I280803	31	2		6	20	1	0	2	3	nkuba matafali		HH280803	1	1	1 2	1	1	0	0	0		1	1		1	1	1	1		1	1	1	0	3	0				0	3	3	0	0	0	0
1	1	1	0	B290810	31	1		5	7	8	0	2	2		Makanika	HH290810	1	1	4	0	0	0	1	0		1	1		1	1	4	1		1	1	4	1		0				1	1	1	0	0	0	0
1	1	1	0	B030912	30	2		7	22	4	0	2	3		Fisherman	HH030913	8	1	1	1	0	0	0	0		1	4		1	1	3	4		1	1	1	0	2	1	1	1	0	1	3	3	1	1	1	1
1	1	1	0	B280809	30	4		5	8	4	0	3	1			HH280809	4	1	1	1	0	0	0	0		1	1		1	0	5	1		1	0		0	1	1	1	0		0	2	2	0	0	0	0
1	1	1	0	G070903	30	3		1	1	2	0	1	2			HH070903	1	1	1	1	0	0	0	0		1	1		1	1	1	1		1	0		0	1	0				0	1	1	0	0	0	0
1	1	1	0	G310806	30	2		3	28	1	0	2	1			HH310807	2	1	1	1	0	0	0	0		1	1		1	1	1	1		1	0		1		0				0	1	1	0	0	0	0
1	1	1	0	C290804	30	3		5	9	7	0	2	1			HH290804	10	1	1 2	1	1	0	0	0		1	1		1	1	1	2		1	1	5	1		0				0	2	1	0	1	0	0
1	1	1	0	B230801	30	4		2	14	8	0	2	1			HH230801	1	1	1	1	0	0	0	0		1	1		1	1	3	1		1	0		0	1	0				0	1	1	0	0	0	0
1	1	1	0	I290806	30	2		5	8	3	0	3	3	kuba bulooka		HH290806	3	1	1 2 3	1	1	1	0	0		1	1		1	1	1	1		1	1	1	0	2	1	1	1	0	0	2	2	0	0	0	0
1	1	1	0	A290808	30	3		5	7	3	0	2	5		Musalamala	HH290809	5	1	1	1	0	0	0	0		1	1		1	1	1	1		1	0		0	3	1	0			0	2	2	0	0	0	0
1	1	1	0	F290801	30	3		5	8	3	0	4	2			HH290801	2	0											1	0	5	4		1	1	4	0	2	1	1	0		0	2	1	0	0	0	0
1	1	1	0	H010913	30	1		3	27	4	0	3	3			HH010905	4	1	1 2 4	1	1	0	1	0		0			0										1	0			1	3	3	1	1	1	0
1	1	1	0	B010906	30	3		7	26	1	0	5	1			HH010906	3	1	1 4	1	0	0	1	0		1	4		1	1	1	1		1	1	1	0	3	1	1	1	0	1	3	3	1	1	1	1
1	1	1	0	C280810	30	3		5	9	1	0	3	3	Brick layer		HH280811	1	1	1 4	1	0	0	1	0		1	4		1	1	2	4		1	1	1	0	3	1	0			0	2	2	0	0	0	0
1	1	1	0	I220805	30	3		2	13	3	0	2	3	bimera - coffee		HH220805	5	0											1	0	5	1		1	1	1	0	4	0				0	3	3	1	0	0	0
1	1	1	0	H030910	30	1		7	21	3	0	2	1			HH030905	1	1	1 2 4	1	1	0	1	0		1	1		1	1	4	1		1	1	1	0	1	1	1	0		0	2	2	1	1	1	0
1	1	1	0	H280811	30	1		5	9	3	0	2	3			HH280811	4	1	1 2 4	1	1	0	1	0		1	1		1	1	1	1		1	1	1	0	2	1	1	1	0	1	2	2	0	0	0	0
1	1	1	0	C030914	30	1		7	22	5	0	3	3	Fishmonger		HH030914	6	1	1 4	1	0	0	1	0		1	1		1	1	2	1		1	1	1	0	3	1	1	1	0	1	2	2	1	1	1	0
1	1	1	0	I270806	30	2		6	19	4	0	2	1			HH270806	1	1	2	0	1	0	0	0		1	2		1	0	5	2		1	0		0	4	0				1	3	3	1	2	0	0
1	1	1	0	A230805	30	1		2	10	4	0	3	3	Asubula mputa		HH230805	7	1	1	1	0	0	0	0		1	1		1	1	1	1		1	0		0	2	1	1	1	0	1	3	3	1	1	1	0
1	1	1	0	B050905	30	2		1	4	4	0	2	1			HH050905	2	1	1	1	0	0	0	0		1	1		0										1	1	0		1	1	1	0	0	0	0
1	1	1	0	B060913	30	3		7	25	4	0	3	1			HH060913	5	1	4	0	0	0	1	0		1	4		1	0	5	1		1	1	1	0	4	1	0			0	2	2	1	0	0	0
1	1	1	0	A300816	30	3		3	31	3	0	5	2		Musawo	HH300816	2	1	1	1	0	0	0	0		1	1		1	1	1	1		1	1	1	0	2	1	1	1	0	1	2	2	0	0	0	0
1	1	1	0	F060901	30	4		7	24	3	0	2	3	Nvuba, Ssenyondo		HH060901	3	1	1	1	0	0	0	0		1	1		1	1	4	1		1	1	1	0	1	0				0	3	3	0	0	0	0
1	1	1	0	B280806	30	3		5	8	1	0	3	3		Brick maker	HH280806	1	1	1	1	0	0	0	0		0			1	0	5	4		1	1	1	0	1	1	1	0		0	2	2	0	0	0	0
1	1	1	0	B300810	30	3		3	31	4	0	2	1			HH300809	3	1	1	1	0	0	0	0		1	1		1	0	5	1		1	1	1	0	1	1	1	0		1	1	1	0	1	1	0
1	1	1	0	A030909	30	3		7	22	3	0	3	3		Muvubi	HH030909	4	1	4	0	0	0	1	0		1	4		1	1	1	4		1	1	1	0	2	1	1	1	0	0	2	2	0	0	0	0
1	1	1	0	A220804	30	3		2	15	3	0	2	1			HH220804	6	1	1	1	0	0	0	0		1	1		1	0	5	1		1	1	1	0	4	1	1	1	0	1	1	2	0	0	0	0
1	1	1	0	A300815	30	3		3	31	3	0	2	1			HH300815	5	1	1	1	0	0	0	0		1	1		1	1	3	1		1	1	1	0	2	1	1	1	0	0	2	2	0	0	0	0
1	1	1	0	A310811	30	4		3	28	3	0	2	3		Muvubi	HH310811	5	1	1	1	0	0	0	0		1	1		1	1	1	1		1	1	1	0	2	1	1	1	0	0	2	2	0	0	0	0
1	1	1	0	B300814	30	3		3	31	7	0	2	1			HH300814	4	1	1	1	0	0	0	0		1	1		1	0	5	1		1	0		0	1	1	0			0	1	1	0	0	0	0
1	1	1	0	D230803	30	1		2	14	3	0	2	1			HH230803	2	1	1 2 4	1	1	0	1	0		1	1		1	1	2	1		1	1	1	0	2	1	1	1	0	1	3	3	0	0	0	0
1	1	1	0	E040910	30	3		1	3	3	0	2	2			HH040909	5	1	1 4	1	0	0	1	0		1	4		1	1	4	1		1	1	1	0	2	1	1	1	1	0	1	1	0	0	0	0
1	1	1	0	F200806	30	3		2	12	3	0	2	3			HH200809	4	1	1	1	0	0	0	0		1	1		1	1	5	1		1	1	1	0	4	1	0			0	3	2	1	1	1	0
1	1	1	0	F280807	30	3		6	20	3	0	3	2			HH280807	5	1	1 4	1	0	0	1	0		1	1		1	1	1	1		1	1	1	0	2	1	0			0	2	2	0	0	0	0
1	1	1	0	F290803	30	1		5	8	3	0	3	2			HH290803	2	0											1	1	4	1		1	1	1	0	1	1	1	1	0	1	2	2	0	1	0	0
1	1	1	0	F290811	30	2		5	7	3	0	2	2			HH290811	4	1	1 4	1	0	0	1	0		1	4		1	1	1	4		1	1	1	0	2	1	1	1	0	1	2	2	0	0	0	0
1	1	1	0	F300815	30	3		3	31	3	0	2	1			HH300815	5	0											1	0	5	1		1	0		0	4	0				0	1	1	0	1	0	0
1	1	1	0	F310814	30	3		3	28	2	0	2	1			HH310814	2	1	1	1	0	0	0	0		0			1	1	1	2		1	1	3	0	2	0				1	1	1	0	1	0	0
1	1	1	0	G040909	30	3		1	3	3	0	2	1			HH040909	6	1	1	1	0	0	0	0		1	1		1	1	1	1		1	1	1	0	2	1	1	1	0	1	1	1	0	0	0	0
1	1	1	0	G200802	30	1		2	11	3	0	3	3		Driver	HH200802	2	1	1	1	0	0	0	0		1	1		1	1	2	1		1	1	1	0	2	1	0			1	2	1	1	1	1	0
1	1	1	0	G290812	30	3		5	7	3	0	2	1			HH290812	1	1	1	1	0	0	0	0		1	1		1	1	2	1		1	0		0	2	1	1	1	1	1	1	1	0	1	1	0
1	1	1	0	G300803	30	4		3	30	8	0	2	1			HH300803	3	1	1	1	0	0	0	0		1	1		1	1	2	1		1	0		0	2	0				0	1	1	0	0	0	0
1	1	1	0	H010917	30	1		3	27	3	0	2	2			HH010917	2	1	1 2 4	1	1	0	1	0		1	1		1	1	1	1		1	0		0	2	1	1	1	0	1	1	1	0	0	0	0
1	1	1	0	H220805	30	3		2	15	5	0	2	1			HH220805	3	1	1 2 3	1	1	1	0	0		1	1		1	0	5	1		1	1	1	0	4	1	1	1	0	0	2	2	0	0	0	0
1	1	1	0	H220810	30	3		2	13	3	0	2	1			HH220810	5	1	1 2 4	1	1	0	1	0		1	1		1	1	4	1		1	1	1	0	1	1	1	1	0	0	3	2	1	1	1	0
1	1	1	0	H270801	30	2		6	19	3	0	2	3		Nsara nviri	HH270801	5	1	1 2 4	1	1	0	1	0		1	1		1	1	1	1		1	1	1	0	1	1	1	1	0	0	3	3	1	1	1	0
1	1	1	0	H280813	30	3		5	9	2	0	2	1			HH280813	1	1	1 2 4	1	1	0	1	0		1	1		1	1	1	1		1	1	1	0	1	1	1	1	0	1	2	2	0	0	0	0
1	1	1	0	I220802	30	2		2	15	1	0	1	1			HH220802	3	1	1	1	0	0	0	0		0			0										0				0	3	3	2	0	0	0
1	1	1	0	I310802	30	3		3	29	3	0	2	3	kuba buloka		HH310801	1	1	1 2	1	1	0	0	0		0			1	1	3	1		1	0		0	2	0				0	3	3	0	0	0	0
1	1	1	0	I220806	30	3		2	13	4	0	2	1			HH220806	6	1	1	1	0	0	0	0		1	1		1	0	5	1		1	1	1	0	4	1	0			0	3	3	1	1	1	0
1	1	1	0	E050912	30	1		1	6	1	0	3	3			HH050912	1	1	1 2 3 4	1	1	1	1	0		1	1		1	1	1	1		1	1	1	0	2	1	1	1	0	1	1	1	0	0	0	0
1	1	1	0	E200805	30	3		2	11	1	0	2	3			HH200805	2	1	1	1	0	0	0	0		1	1		1	1	1	1		1	1	1	0	2	1	1	1	0	0	3	3	0	2	0	0
1	1	1	0	E240813	30	2		4	17	3	0	3	2		Makanika	HH240815	3	1	1	1	0	0	0	0		1	1		1	1	1	1		1	1	1	0	2	1	1	1	0	1	1	1	0	0	0	0
1	1	1	0	F040903	30	3		1	2	2	0	2	3		Nkima Mazzi	HH040903	1	0											0										0				0	1	1	0	0	0	0
1	1	1	0	C270804	29	1		6	19	5	0	3	3	Saloon		HH270805	4	1	1 2 4	1	1	0	1	0		1	4		1	1	3	4		1	1	1	0	1	1	1	0		1	1	1	0	0	0	0
1	1	1	0	C290806	29	1		5	9	5	0	3	3	Brick layer		HH290808	2	1	1	1	0	0	0	0		1	1		1	1	2	1		1	1	1	0	2	1	1	0		1	3	1	0	2	0	0
1	1	1	0	B050910	29	3		1	6	1	0	5	2		Engineering	HH050910	4	1	1 2 4	1	1	0	1	0		1	4		1	0	5	4		1	1	3	0	3	1	0			0	2	2	1	1	1	0
1	1	1	0	D230808	29	3		2	10	1	0	2	2		Makanika	HH230808	1	1	1	1	0	0	0	0		1	1		1	0	5	1		1	0		0	4	1	0			0	2	2	0	2	0	0
1	1	1	0	E200806	29	2		2	11	3	0	2	2		Makanika	HH200806	5	1	1	1	0	0	0	0		1	1		1	0	4	1		1	1	1	0	4	1	1	0		1	2	2	0	1	0	0
1	1	1	0	C270803	29	2		6	19	2	0	4	6			HH270804	6	1	1	1	0	0	0	0		1	1		1	1	2	1		1	1	2	0	2	0				1	1	1	0	1	1	0
1	1	1	0	I290801	29	3		5	8	3	0	3	2			HH290801	4	1	1 4	1	0	0	1	0		0			1	1	4	1		1	1	4	0	1	1	1	0		1	3	3	1	2	1	0
1	1	1	0	C040911	29	2		1	3	3	0	2	2	Carpenter		HH040911	6	1	1 4	1	0	0	1	0		0			0										1	0			0	2	2	0	0	0	0
1	1	1	0	F030910	29	1		7	22	3	0	2	3	Nsika Chapati		HH030910	3	1	1 4	1	0	0	1	0		1	4		1	1	4	4		1	1	1	0	1	1	1	0		1	1	1	0	2	0	0
1	1	1	0	B040909	29	3		1	3	4	0	1	2			HH040909	3	1	1	1	0	0	0	0		0			0										0				0	3	3	1	1	1	0
1	1	1	0	A060907	29	1		7	24	3	0	4	3		Asala nviiri	HH060907	4	1	1	1	0	0	0	0		1	1		1	1	5	1		1	1	1	0	3	1	1	1	0	1	2	2	0	0	0	0
1	1	1	0	A200805	29	2		2	11	3	0	3	2		Mubazzi	HH200805	5	1	1	1	0	0	0	0		1	1		1	1	1	1		1	1	1	0	4	1	1	1	0	0	1	2	0	1	1	0
1	1	1	0	A310813	29	3		3	28	3	0	2	1			HH31083	5	1	1	1	0	0	0	0		1	1		1	1	1	1		1	0		0	2	0				1	2	2	0	0	0	0
1	1	1	0	C011001	29	2		4	17	1	0	5	1			HH011001	5	1	1 4	1	0	0	1	0		1	1		1	1	2	1		1	1	3	0	2	0				1	1	1	0	1	1	0
1	1	1	0	C280807	29	2		6	20	5	0	2	3	Brick layer		HH280808	4	1	1 2 4	1	1	0	1	0		1	2		1	1	2	4		1	1	1	0	1	1	0			1	3	3	1	0	0	0
1	1	1	0	E200803	29	3		2	11	3	0	5	3			HH200803	3	1	1	1	0	0	0	0		1	1		1	1	2	1		1	1	1	0	2	1	1	1	0	0	1	2	0	1	0	0
1	1	1	0	F270802	29	3		6	19	1	0	5	2		Musawo	HH270802	1	1	1 2 3	1	1	1	0	0		0			1	1	1	2		1	0		0	1	1	0			1	1	1	0	2	1	1
1	1	1	0	H010902	29	3		7	26	3	0	5	1			HH010911	3	1	1 2 4	1	1	0	1	0		1	1		1	1	1	1		1	1	1	0	2	1	1	1	0	1	2	2	1	1	1	0
1	1	1	0	H010905	29	4		7	26	2	1	3	1			HH010914	2	1	1 2 4	1	1	0	1	0		1	1		1	1	5	1		1	0		0	4	0				1	2	2	1	1	1	0
1	1	1	0	H220808	29	2		2	13	3	0	2	1			HH220808	5	1	1 2	1	1	0	0	0		1	1		1	1	2	1		1	1	1	0	2	1	1	1	0	1	2	2	1	1	1	0
1	1	1	0	H240801	29	2		4	16	3	0	2	1			HH240801	3	1	1 2 4	1	1	0	1	0		1	1		1	1	1	1		1	1	1	0	1	1	1	0		0	2	2	0	0	0	0
1	1	1	0	A040909	28	3		1	3	3	0	2	3		Akuba matafaali	HH040909	4	1	1	1	0	0	0	0		1	1		1	1	1	1		1	0		0	2	1	1	1	0	0	2	2	0	0	0	0
1	1	1	0	B030911	28	3		7	22	4	0	3	3		Fisherman	HH030912	3	1	4	0	0	0	1	0		1	4		1	1	1	4		1	1	1	0	2	1	1	1	0	1	3	3	1	1	1	0
1	1	1	0	B030902	28	2		7	21	1	0	4	2		Pharmacist	HH030903	1	1	1	1	0	0	0	0		1	2		1	1	1	3		1	0		0	3	1	1	1	0	1	2	2	0	1	1	0
1	1	1	0	B060911	28	3		7	25	4	0	4	1			HH060911	3	1	1	1	0	0	0	0		1	2		1	1	1	2		1	1	1	0	3	1	1	1	0	1	3	3	1	1	1	0
1	1	1	0	C270801	28	4		6	19	1	0	3	2			HH270801	1	1	2	0	1	0	0	0		1	2		1	1	1	2		1	1	1	0	2	1	1	1	0	1	2	2	0	0	0	0
1	1	1	0	H050901	28	1		1	4	4	0	5	3		Salon	HH050901	4	1	1 2 4	1	1	0	1	0		0			0										1	0			1	2	2	0	1	1	0
1	1	1	0	F060903	28	5	SDA	7	24	2	0	3	3	SHOP KEEPER		HH060903	1	1	1 2 4	1	1	0	1	0		0			0										0				1	1	1	0	1	1	0
1	1	1	0	G270805	28	4		6	19	8	0	1	3		Berber	HH270805	1	1	1	1	0	0	0	0		0			0										0				0	1	1	0	0	0	0
1	1	1	0	F200802	28	3		2	11	1	0	3	3		Cameraman	HH200803	1	1	1 2 4	1	1	0	1	0		1	4		1	1	3	4		1	1	1	0	2	1	0			0	2	2	0	0	0	0
1	1	1	0	B060912	28	1		7	25	4	0	4	3			HH060912	2	1	1 4	1	0	0	1	0		1	4		1	1	3	4		1	1	1	0	3	0				1	2	2	1	1	1	0
1	1	1	0	H040907	28	1		1	2	3	0	2	3			HH040915	5	1	1 2 4	1	1	0	1	0		1	1		1	1	2	1		1	1	1	0	2	1	1	1	0	1	2	2	1	1	1	0
1	1	1	0	C300813	28	3		3	31	5	0	2	1			HH300813	6	1	1 2 4	1	1	0	1	0		1	1		1	0	5	1		1	1	1	0	1	0				0	2	2	0	0	0	0
1	1	1	0	A240808	28	3		4	17	3	0	2	1			HH240808	4	1	1	1	0	0	0	0		1	1		1	1	1	4		1	1	1	0	1	1	1	1	0	1	2	2	0	1	1	0
1	1	1	0	B010902	28	2		7	21	1	0	4	3			HH010902	4	1	1	1	0	0	0	0		1	4		1	0	6	4		1	1	1	0	1	1	1	0		1	3	3	1	1	0	0
1	1	1	0	F070901	28	1		1	1	1	0	3	1		Mulimi, chairman Youth	HH070901	1	1	4	0	0	0	1	0		1	4		1	1	1	4		1	0		0	3	1	1	0		1	2	2	0	1	1	0
1	1	1	0	F280809	28	3		5	9	3	0	2	1			HH280809	3	1	1 2	1	1	0	0	0		1	1		1	1	5	1		1	1	1	0	1	1	1	0		0	2	2	0	1	1	0
1	1	1	0	A010913	28	5	SDA	7	26	3	0	2	5		Musamize	HH010913	3	1	1	1	0	0	0	0		1	1		1	1	1	1		1	1	1	0	2	1	1	1	0	0	2	2	0	0	0	0
1	1	1	0	A030905	28	2		7	21	3	0	3	3	AsubuLa nyanya		HH030905	4	1	1	1	0	0	0	0		0			1	1	1	1		1	1	1	0	2	1	1	1	0	0	2	2	0	0	0	0
1	1	1	0	A060911	28	2		7	23	3	0	3	1			HH060911	5	1	1	1	0	0	0	0		1	1		1	1	1	1		1	1	1	0	2	0				0	2	2	0	0	0	0
1	1	1	0	A270802	28	2		6	19	1	0	3	3		Avuga motoka	HH270802	2	1	1 2	1	1	0	0	0		1	2		1	0	5	2		1	0		0	4	1	0			0	2	2	0	1	1	0
1	1	1	0	A280813	28	1		5	9	4	0	2	3		Avuga motoka	HH280813	4	1	1	1	0	0	0	0		1	1		1	1	1	1		1	1	1	0	3	1	1	1	0	1	3	3	1	0	0	0
1	1	1	0	A300801	28	3		3	30	3	0	2	3		Atunda nyama	HH300801	5	1	1	1	0	0	0	0		1	1		1	1	2	1		1	1	1	0	3	1	1	1	0	0	2	2	0	0	0	0
1	1	1	0	A300812	28	3		3	31	3	0	2	1			HH300812	8	1	1	1	0	0	0	0		0			1	0	5	1		1	1	3	0	4	1	0			0	2	2	0	0	0	0
1	1	1	0	E050911	28	3		1	6	3	0	3	3		Muvubi	HH050911	3	1	1 3 4	1	0	1	1	0		1	1		1	1	1	1		1	1	1	0	2	1	1	1	0	1	2	2	1	1	1	0
1	1	1	0	F050904	28	4		1	4	2	0	5	1		Kulima, olukulunda	HH050904	1	1	1 2	1	1	0	0	0		1	1		1	0	5	1		1	0		0	1	0				1	1	1	0	0	0	0
1	1	1	0	F200808	28	2		2	11	3	0	3	3		Elf Driver	HH200801	3	1	1 2 3 4	1	1	1	1	0		1	4		1	1	1	4		1	1	3	0	1	1	0			1	3	2	1	1	1	0
1	1	1	0	F270803	28	1		6	19	2	0	1	2			HH270803	1	1	1 2	1	1	0	0	0		1	1		1	1	4	1		1	0		0	3	0				1	2	2	0	1	1	0
1	1	1	0	G010914	28	3		7	26	8	0	2	1			HH010914	2	1	1	1	0	0	0	0		1	1		1	1	2	1		1	0		0	4	0				1	1	1	0	0	0	0
1	1	1	0	G030906	28	4		7	21	3	0	3	1			HH030906	2	1	1	1	0	0	0	0		1	1		1	1	2	1		1	1	1	0	2	1	1	1	0	0	1	1	0	0	0	0
1	1	1	0	G060905	28	3		7	24	3	0	4	2		Mubazi	HH060905	3	1	1	1	0	0	0	0		1	1		1	1	2	1		1	1	1	0	2	1	1	1	0	0	1	1	0	0	0	0
1	1	1	0	G200809	28	2		2	12	2	0	2	3			HH200809	5	1	1	1	0	0	0	0		1	1		1	1	1	1		1	1	4	0	3	0				0	2	2	0	1	1	0
1	1	1	0	G240812	28	3		4	17	3	0	2	1			HH240812	3	1	1	1	0	0	0	0		1	1		1	1	2	1		1	1	1	0	2	1	1	1	0	1	1	1	0	0	0	0
1	1	1	0	G290802	28	3		5	8	3	0	1	1			HH290802	3	0											1	1	1	4		1	0		0	1	1	0			0	1	1	0	0	0	0
1	1	1	0	G290811	28	3		5	7	8	0	5	1			HH290811	5	1	1	1	0	0	0	0		1	1		1	1	4	1		1	1	1	0	2	1	0			1	1	1	0	1	1	0
1	1	1	0	H050906	28	3		1	6	2	0	2	1			HH050914	1	1	1 2 4	1	1	0	1	0		1	1		1	1	1	1		1	1	4	0	1	0				1	2	2	1	1	1	0
1	1	1	0	H300809	28	2		3	31	3	0	2	1			HH300811	4	1	1 2 4	1	1	0	1	0		1	1		1	1	4	1		1	1	1	0	1	1	0			0	1	1	0	0	0	0
1	1	1	0	I290805	28	3		5	8	3	0	3	3	kuba bulooka		HH290805	4	1	1 2	1	1	0	0	0		1	1		1	1	1	1		1	1	1	0	2	1	1	1	0	1	2	2	0	0	0	0
1	1	1	0	E010904	28	3		3	27	3	0	1	1			HH010803	3	1	1	1	0	0	0	0		1	1		1	1	1	1		1	1	1	0	2	1	1	1	0	0	2	2	0	0	0	0
1	1	1	0	E010911	28	4		3	27	2	0	4	1			HH010906	1	1	1	1	0	0	0	0		1	1		1	1	1	1		1	1	1	0	2	1	1	1	0	0	2	2	0	0	0	0
1	1	1	0	E030907	28	4		7	21	3	0	3	3	Tunda dduuka		HH030902	3	1	4	0	0	0	1	0		1	4		1	1	1	4		1	1	1	0	2	1	1	1	0	0	2	2	0	0	0	0
1	1	1	0	E050913	28	4		1	6	3	0	3	5		Work in water section	HH050913	2	1	1 2 3 4	1	1	1	1	0		1	1		1	1	2	1		1	1	1	0	2	1	1	1	0	1	1	1	0	0	0	0
1	1	1	0	E230801	28	3		2	14	2	0	3	2			HH230801	3	1	1	1	0	0	0	0		0			0										0				0	3	3	0	1	0	0
1	1	1	0	E240803	28	1		4	16	2	0	2	1			HH240803	1	1	1	1	0	0	0	0		1	1		1	1	1	1		1	1	4	0	1	0				1	1	1	0	0	0	0
1	1	1	0	E240811	28	3		4	17	2	0	2	1			HH240812	7	1	1	1	0	0	0	0		1	1		1	1	1	1		1	1	3	0	2	0				1	1	1	0	0	0	0
1	1	1	0	H200804	28	3		2	12	1	0	4	1			HH200807	1	1	1	1	0	0	0	0		1	1		1	1	4	1		0					0				0	3	3	0	1	1	0
1	1	1	0	B240810	28	3		4	17	4	0	2	1			HH240810	3	1	1	1	0	0	0	0		1	4		1	1	1	4		1	1	1	0	2	1	1	0		0	3	3	1	1	1	1
1	1	1	0	H030901	28	2		7	21	3	0	2	1			HH030901	1	1	1 2 4	1	1	0	1	0		1	1		1	1	5	1		1	1	1	1		1	1	1	1	0	1	1	0	0	0	0
1	1	1	0	F220801	27	3		2	15	3	0	2	1			HH220801	4	1	1	1	0	0	0	0		1	1		1	1	4	4		1	1	3	0	4	1	1	0		1	2	2	0	0	0	0
1	1	1	0	B280811	27	3		5	8	4	0	5	1			HH280811	4	1	1	1	0	0	0	0		1	1		1	1	3	1		1	1	1	0	1	1	1	1	0	1	2	2	0	0	1	0
1	1	1	0	C050906	27	3		1	4	2	0	2	2	Mechanic		HH050907	1	1	1 4	1	0	0	1	0		1	4		1	0	2	4		1	1	3	0	3	0				0	1	1	0	1	1	0
1	1	1	0	C220804	27	3		2	15	5	0	3	1			HH220804	4	1	1 2	1	1	0	0	0		1	1		1	0	5	1		1	1	1	1		1	1	1	1	0	2	2	0	0	0	0
1	1	1	0	B050907	27	1		1	6	4	0	3	3			HH050907	3	1	1	1	0	0	0	0		1	1		1	1	1	1		1	1	1	0	3	1	1	1	0	1	3	3	1	1	1	0
1	1	1	0	D230811	27	3		2	10	3	0	3	3		Car wash	HH230811	3	1	1	1	0	0	0	0		1	1		1	1	2	1		1	1	1	0	1	1	1	1	0	1	2	2	1	0	0	0
1	1	1	0	B230808	27	3		2	10	8	0	4	3	Mobile money agent		HH230809	3	1	1	1	0	0	0	0		1	4		1	1	1	4		1	0		0	2	0				0	2	2	0	1	1	0
1	1	1	0	B280803	27	4		6	20	4	0	2	5		Tree cuter	HH280803	4	1	1	1	0	0	0	0		1	1		1	1	3	1		1	1	3	0	1	0				0	2	2	0	0	0	0
1	1	1	0	G010911	27	3		7	26	3	0	2	1			HH010911	3	1	1	1	0	0	0	0		1	1		1	1	1	1		1	1	1	1		1	1	1	1	1	1	1	0	0	0	0
1	1	1	0	G040907	27	3		1	2	3	0	2	1			HH040907	4	1	1	1	0	0	0	0		1	1		1	1	1	1		1	0		1		1	1	1	0	0	1	1	0	0	0	0
1	1	1	0	G070901	27	3		1	1	2	0	3	3		Driver	HH070901	2	1	1	1	0	0	0	0		1	1		1	1	2	1		1	1	3	1		1	0			0	1	1	0	0	0	0
1	1	1	0	A050903	27	2		1	4	3	0	4	2		Security personel	HH050903	3	1	1	1	0	0	0	0		1	1		1	1	1	1		1	0		0	2	1	1	0		1	2	2	0	0	0	0
1	1	1	0	A030903	27	3		7	21	4	0	2	3			HH030903	4	1	4	0	0	0	1	0		1	4		1	1	1	4		1	1	1	0	2	1	0			0	3	3	0	0	0	0
1	1	1	0	I200801	27	3		2	11	4	0	3	3	ebilime		HH200802	3	1	1	1	0	0	0	0		1	1		1	1	1	1		1	1	1	0	3	1	1	1	0	0	3	3	0	0	0	0
1	1	1	0	A270808	27	3		6	18	1	0	2	1			HH270808	6	1	4	0	0	0	1	0		0			0										0				0	3	3	1	1	1	0
1	1	1	0	A230807	27	2		2	10	1	0	3	1			HH230807	1	1	1	1	0	0	0	0		1	1		1	1	3	1		1	0		0	2	1	1	1	0	0	2	2	1	1	1	0
1	1	1	0	F310802	27	3		3	29	3	0	3	2		Muzimbi, okulima	HH310801	3	1	1 2 4	1	1	0	1	0		1	4		1	0	5	4		1	1	1	0	2	1	0			1	1	1	0	0	0	0
1	1	1	0	C050907	27	3		1	6	5	0	3	3	Butcher		HH050908	5	1	2 4	0	1	0	1	0		1	2		1	1	1	2		1	1	1	0	3	1	1	0		1	2	2	0	1	1	1
1	1	1	0	C050909	27	3		1	6	7	0	3	3	Hardware attendant		HH050910	1	1	1 2 4	1	1	0	1	0		1	2		1	0	4	2		1	1	1	0	2	0				0	3	3	0	0	0	0
1	1	1	0	C060905	27	1		7	24	5	0	2	3	Chapati		HH060905	5	1	1 2 4	1	1	0	1	0		1	1		1	1	1	1		1	1	1	0	3	1	1	1	0	1	2	2	0	0	0	0
1	1	1	0	A270806	27	3		6	19	1	0	2	3			HH270806	4	1	4	0	0	0	1	0		1	4		1	1	1	4		1	1	1	0	4	1	1	1	0	0	2	2	0	0	0	0
1	1	1	0	F030913	27	1		7	22	3	0	3	1			HH030913	4	0											0										1	0			1	1	1	0	0	0	0
1	1	1	0	H290807	27	2		5	8	3	0	3	2			HH290807	3	1	1 2 4	1	1	0	1	0		1	1		1	1	2	1		1	1	1	0	1	1	1	1	0	0	2	2	0	0	0	0
1	1	1	0	B070905	27	2		1	1	4	0	3	2			HH070905	2	1	1	1	0	0	0	0		1	1		1	1	2	1		1	1	1	0	3	1	0			1	3	3	1	1	1	0
1	1	1	0	A060913	27	3		7	23	3	0	2	1			HH060913	3	1	1	1	0	0	0	0		1	1		1	0	5	1		1	0		0	4	1	0			0	2	2	0	0	0	0
1	1	1	0	A200813	27	3		2	12	2	0	2	1			HH200813	1	1	1	1	0	0	0	0		1	1		1	1	2	1		1	1	5	0	1	0				1	3	3	1	1	1	0
1	1	1	0	A200814	27	1		2	12	1	0	2	5		Musalamala	HH200814	1	1	1	1	0	0	0	0		1	1		1	1	3	1		1	0		0	1	1	0			1	3	3	1	0	0	0
1	1	1	0	A300808	27	3		3	30	7	0	2	3		Akuba matafaali	HH300808	2	1	4	0	0	0	1	0		1	4		1	1	1	4		1	0		0	4	0				1	1	1	0	1	1	0
1	1	1	0	B220802	27	1		2	15	4	0	3	3	Musubuzi		HH220802	5	1	1	1	0	0	0	0		0			0										0				1	2	2	1	0	0	0
1	1	1	0	B240808	27	3		4	17	1	0	2	2		Capenter	HH240808	3	1	1	1	0	0	0	0		1	1		1	1	1	1		1	1	1	0	2	1	1	1	0	0	3	3	1	1	1	0
1	1	1	0	C310804	27	2		3	29	2	0	3	3	Brick layer		HH310804	1	1	1	1	0	0	0	0		1	1		1	1	2	1		1	0		0	2	0				0	3	1	0	1	1	0
1	1	1	0	E171002	27	3		3	27	3	0	2	1			HH171002	4	1	1 2 4	1	1	0	1	0		1	1		1	1	3	1		1	1	1	0	1	1	1	1	0	0	2	3	1	1	1	0
1	1	1	0	F070911	27	1		1	3	3	0	2	3			HH070911	4	1	1 4	1	0	0	1	0		1	4		1	1	1	1		1	0		0	2	1	1	1	0	1	1	1	0	1	1	0
1	1	1	0	F270806	27	1		6	19	1	0	5	2		Musawo	HH270806	1	1	1 2	1	1	0	0	0		1	2		1	1	2	2		1	1	1	0	3	1	0			1	2	2	0	1	1	0
1	1	1	0	G030909	27	1		7	22	2	0	2	3		Muvubi	HH030909	1	1	4	0	0	0	1	0		1	4		1	0	5	4		1	1	4	0	4	1	0			1	1	1	0	0	0	0
1	1	1	0	G300806	27	3		3	30	2	0	1	1			HH300806	2	1	1	1	0	0	0	0		1	1		1	1	1	1		1	1	3	0	2	1	1	1	0	1	1	1	0	0	0	0
1	1	1	0	G310812	27	3		3	28	8	0	3	1		Mulunzi	HH310812	2	1	1	1	0	0	0	0		1	1		1	1	5	1		1	1	4	0	4	0				0	2	2	0	0	0	0
1	1	1	0	H010918	27	2		3	27	3	0	2	1			HH010910	4	1	1 2 4	1	1	0	1	0		1	1		1	1	5	1		1	1	1	0	4	1	0			1	2	2	1	1	1	0
1	1	1	0	H030908	27	3		7	21	1	0	3	3			HH030902	1	1	1 2 4	1	1	0	1	0		1	1		1	1	1	1		1	1	1	0	3	1	1	1	0	0	1	1	0	0	1	0
1	1	1	0	H200802	27	3		2	11	4	0	2	3	Ntunda nbinzi		HH200802	4	1	1	1	0	0	0	0		1	4		1	1	3	4		1	1	1	0	1	1	1	1	0	1	3	3	0	0	0	0
1	1	1	0	H270814	27	3		6	18	2	0	2	1			HH270813	1	1	1 2 4	1	1	0	1	0		1	4		1	0	5	1		1	0		0	4	0				0	1	1	0	0	0	0
1	1	1	0	H280802	27	3		6	20	2	0	2	1			HH280801	1	1	1 2 4	1	1	0	1	0		1	1		1	1	1	1		1	1	4	0	3	0				1	1	1	0	0	0	0
1	1	1	0	H280812	27	4		5	9	1	0	2	1			HH280812	1	1	1 2 4	1	1	0	1	0		1	1		1	1	1	1		1	0		0	2	1	0			1	1	1	0	0	0	0
1	1	1	0	H300804	27	1		3	30	1	0	2	1			HH300805	1	1	1 2 4	1	1	0	1	0		1	1		1	1	1	1		1	1	3	0	2	0				1	3	3	1	1	1	0
1	1	1	0	I200805	27	2		2	12	3	0	1	1			HH200807	6	0											1	0	5	1		1	1	1	0	4	1	1	0		1	2	2	0	0	0	0
1	1	1	0	E070910	27	3		1	6	1	0	2	3		Muvubi	HH070910	1	1	1 2 4	1	1	0	1	0		1	1		1	1	1	1		1	1	1	0	1	1	1	1	0	1	3	3	1	0	0	0
1	1	1	0	H050902	27	2		1	6	1	0	3	3		Driver	HH059010	1	1	1 2 4	1	1	0	1	0		1	1		1	1	5	1		1	1	1	0	4	1	1	1	0	0	1	1	0	0	0	1
1	1	1	0	E030912	27	3		7	22	2	1	3	1			HH030914	2	1	1	1	0	0	0	0		1	1		1	1	2	1		1	1	3	0	2	1	1	1	0	1	3	3	0	1	1	0
1	1	1	0	E040909	27	3		1	2	3	0	3	3			HH040908	3	1	1 4	1	0	0	1	0		1	4		1	1	2	4		1	1	1	0	2	1	1	1	0	0	1	1	0	0	0	0
1	1	1	0	E160902	27	3		7	26	2	0	2	1			HH161004	1	1	1 4 2 3	1	1	1	1	0		1	4		1	1	5	1		1	1	4	0	4	1	1	1	0	0	1	1	0	0	0	0
1	1	1	0	A070907	27	3		1	1	7	0	2	1			HH070907	5	1	1	1	0	0	0	0		1	1		1	0	5	1		1	0		1		0				1	1	1	0	0	0	0
1	1	1	0	F010916	27	1		7	26	1	0	2	1			HH010916	1	0											1	0	6	1		1	1	3	0	4	0				1	3	1	0	1	0	0
1	1	1	0	F010911	27	3		7	26	3	0	2	1			HH010911	4	1	1	1	0	0	0	0		1	1		1	1	1	4		1	1	1	0	2	1	1	1	0	0	1	1	0	1	0	0
1	1	1	0	F220802	26	2		2	15	3	0	2	1			HH220802	4	0											1	1	2	1		1	1	1	0	2	1	1	1	0	0	2	2	0	0	0	0
1	1	1	0	B310803	26	2		3	29	4	0	2	1			HH310803	2	1	1	1	0	0	0	0		1	1		1	1	1	1		1	1	1	0	2	1	1	1	0	1	1	1	0	0	0	0
1	1	1	0	G050907	26	3		1	4	2	0	3	1			HH050907	2	1	1	1	0	0	0	0		1	1		1	1	2	1		1	1	4	1		0				0	1	1	0	0	0	0
1	1	1	0	A070913	26	3		1	2	4	0	2	3		Muvubi	HH070913	2	1	4	0	0	0	1	0		1	4		1	1	1	4		1	1	3	0	2	0				0	3	3	0	0	0	0
1	1	1	0	H060914	26	1		7	24	1	0	3	3	Nekorela jange		HH060907	2	1	1 2 4	1	1	0	1	0		1	1		1	1	1	1		1	1	1	0	2	1	1	1	0	1	1	1	0	0	0	0
1	1	1	0	F290808	26	1		5	8	3	0	3	6			HH290808	3	0											0										0				1	2	2	0	1	1	0
1	1	1	0	C310802	26	2		3	29	5	0	2	1			HH310802	5	1	1	1	0	0	0	0		1	1		1	1	5	1		1	1	1	0	3	1	1	0		0	2	2	0	0	0	0
1	1	1	0	H310803	26	1		3	29	3	0	4	3	Musubuzi		HH310804	3	1	1 2 4	1	1	0	1	0		1	1		1	1	2	1		1	1	1	0	2	1	1	1	0	1	2	2	1	1	1	0
1	1	1	0	I310803	26	3		3	28	1	0	5	1	farming		HH310803	1	1	1 2 4	1	1	0	1	0		1	1		1	0	5	1		1	1	3	0	4	1	1	0		0	3	3	0	0	0	0
1	1	1	0	A270807	26	3		6	19	1	0	3	2		Plumber	HH270807	3	1	1	1	0	0	0	0		1	1		1	1	5	1		1	1	1	0	2	1	1	1	0	1	2	2	0	1	1	0
1	1	1	0	C060904	26	1		7	24	5	0	3	2	Electrician		HH060904	4	1	1 4	1	0	0	1	0		1	1		1	1	1	1		1	1	1	0	3	1	1	0		1	3	3	1	2	0	0
1	1	1	0	H060905	26	3		7	25	3	0	3	1			HH060913	5	1	1 2 4	1	1	0	1	0		0			0										1	0			0	1	1	0	0	0	0
1	1	1	0	F060904	26	1		7	24	3	0	4	3	Shop keeper		HH060904	1	1	1	1	0	0	0	0		0			1	1	3	4		1	0		0	1	1	1	1	0	1	1	2	0	0	0	0
1	1	1	0	B060901	26	3		7	24	1	0	3	2		Capenter	HH060901	5	1	1	1	0	0	0	0		1	4		1	0	5	4		1	0		0	1	0				0	1	1	0	1	0	0
1	1	1	0	F300808	26	3		3	30	1	0	4	3	Shopkepper		HH300808	1	1	2 4	0	1	0	1	0		0			1	1	3	2		1	0		0	1	0				0	2	2	0	1	1	0
1	1	1	0	B310804	26	3		3	29	4	0	3	2		Carpenter	HH310804	4	1	1	1	0	0	0	0		1	1		1	1	1	1		1	1	1	0	2	1	0			1	3	3	0	1	1	0
1	1	1	0	A010903	26	1		3	27	3	0	3	2		Makanika	HH010903	3	1	4	0	0	0	1	0		1	4		1	0	5	4		1	1	1	0	4	1	1	1	0	1	2	2	0	0	0	0
1	1	1	0	A070911	26	3		1	2	3	0	3	2		Makanika wagaali	HH070911	4	1	4	0	0	0	1	0		1	4		1	1	1	1		1	1	1	0	2	1	0			1	2	2	0	0	0	0
1	1	1	0	A270803	26	1		6	19	1	0	2	2		Makanika	HH270803	5	1	1 4	1	0	0	1	0		1	4		1	1	1	4		1	0		0	2	1	0			1	2	2	0	0	0	0
1	1	1	0	A300805	26	3		3	30	3	0	3	2		Makanika	HH300805	5	1	1	1	0	0	0	0		1	1		1	1	1	1		1	2		0	3	1	1	1	0	1	2	2	0	0	0	0
1	1	1	0	A310809	26	3		3	28	3	0	5	1			HH310809	2	1	4	0	0	0	1	0		1	4		1	1	1	4		1	1	1	0	2	1	1	1	0	1	2	2	0	0	0	0
1	1	1	0	F010908	26	4		3	27	1	0	4	1			HH010908	1	1	1 2	1	1	0	0	0		1	1		1	1	1	5	Nekebera nzeka	1	1	1	0	2	1	1	1	0	1	1	1	0	0	0	0
1	1	1	0	F060907	26	2		7	24	2	0	1	3	Ntunda Nyama yambizi		HH060907	1	1	1 2 4	1	1	0	1	0		1	1		1	1	1	1		1	1	6	0	2	0				0	1	1	0	1	1	0
1	1	1	0	G030913	26	4		7	22	3	0	2	3		Muvubi	HH030913	3	1	1	1	0	0	0	0		1	1		1	1	1	1		1	1	1	0	2	1	1	1	1	0	1	1	0	0	0	0
1	1	1	0	G070908	26	3		1	2	3	0	2	3		Muvubi	HH070908	1	1	1	1	0	0	0	0		1	1		1	1	2	1		1	1	1	0	2	1	1	1	0	0	1	1	0	0	0	0
1	1	1	0	G200801	26	3		2	11	3	0	2	3	Bilime		HH200801	3	1	1	1	0	0	0	0		1	1		1	0	1	1		1	0		0	2	1	0			1	3	3	1	1	1	0
1	1	1	0	H030912	26	4		7	21	3	0	3	1			HH030907	4	1	1 2 4	1	1	0	1	0		1	4		1	1	1	4		1	1	1	0	2	1	1	1	0	1	2	2	1	1	1	0
1	1	1	0	H270809	26	2		6	19	1	0	5	2		Bubazi	HH270809	2	1	1 2 4	1	1	0	1	0		1	2		1	1	5	2		1	1	1	0	4	1	1	0		1	2	2	0	0	0	0
1	1	1	0	H290813	26	1		5	7	3	0	2	1			HH290813	3	1	1 2 4	1	1	0	1	0		1	1		1	1	5	1		1	1	1	0	4	1	0			1	3	3	1	0	0	0
1	1	1	0	E040908	26	2		1	3	2	0	2	1			HH040908	1	1	1 4	1	0	0	1	0		1	4		1	1	2	4		1	1	2	0	2	0				1	1	1	0	0	0	0
1	1	1	0	I230809	26	3		2	10	1	0	2	3	washing bay		HH230807	6	1	1	1	0	0	0	0		1	1		1	1	2	1		1	1	4	0	4	0				0	1	1	0	2	1	0
1	1	1	0	C050911	25	4		1	6	1	0	4	2	Police man		HH050912	1	1	1 2 4	1	1	0	1	0		1	1		1	1	2	1		1	1	1	0	2	0				1	1	1	0	0	0	1
1	1	1	0	B010907	25	3		7	26	1	0	5	2		Teacher	HH010907	1	1	1	1	0	0	0	0		1	1		1	1	2	1		1	1	3	0	2	0				0	3	3	1	1	1	1
1	1	1	0	C300804	25	5	SDA	3	30	5	0	3	3	Brick layer		HH300804	3	1	1 4	1	0	0	1	0		1	4		1	1	2	4		1	1	1	0	2	0				0	1	1	0	0	0	0
1	1	1	0	H270805	25	3		6	19	1	0	3	2		Njokya muliro	HH240805	1	1	1 2 4	1	1	0	1	0		1	1		1	1	1	1		1	1	1	0	3	1	1	1	0	0	2	2	0	0	0	0
1	1	1	0	G310807	25	4		3	29	3	0	3	5	Preacher		HH310806	4	1	1 2 4	1	1	0	1	0		1	1		1	1	5	1		1	1	1	0	4	1	1	1	0	0	1	1	0	0	0	0
1	1	1	0	A200801	25	2		2	11	1	0	3	6			HH200801	2	1	4	0	0	0	1	0		1	4		1	1	2	4		1	1	2	0	2	1	1	1	0	0	3	3	1	1	1	0
1	1	1	0	H050913	25	1		1	6	3	0	3	3			HH050908	4	1	1 2 4	1	1	0	1	0		1	1		1	1	2	1		1	1	1	0	4	1	1	1	0	1	1	1	0	0	0	0
1	1	1	0	H220804	25	3		2	15	1	0	2	1			HH220804	1	1	1	1	0	0	0	0		1	1		1	1	1	1		1	1	1	0	2	1	0			0	3	3	1	0	0	1
1	1	1	0	H270812	25	1		6	18	1	0	3	1			HH270811	1	1	1 2 4	1	1	0	1	0		0			1	1	4	1		1	1	1	0	1	1	1	1	0	1	3	3	1	1	1	0
1	1	1	0	H310804	25	2		3	29	3	0	3	3			HH310805	3	1	1 2 4	1	1	0	1	0		1	1		1	1	3	1		1	1	1	0	1	1	1	0		1	1	1	0	0	0	0
1	1	1	0	F310801	25	1		3	29	3	0	4	2			HH310803	5	1	1	1	0	0	0	0		0			1	0	5	1		1	1	1	0	1	1	0			1	1	1	0	2	0	0
1	1	1	0	C060903	25	2		7	24	5	0	2	3			HH060903	3	1	1 3 4	1	0	1	1	0		1	3		1	1	4	3		1	1	1	0	3	1	1	0		1	2	2	1	1	1	0
1	1	1	0	H040906	25	3		1	3	3	0	2	1			HH040914	7	1	1 2 4	1	1	0	1	0		0			0										1	0			0	1	1	0	0	0	0
1	1	1	0	A270805	25	3		6	19	1	0	2	3	Bilime		HH270805	2	1	1	1	0	0	0	0		0			1	0	5	1		1	1	1	0	4	1	1	0		0	2	2	0	1	1	0
1	1	1	0	B240802	25	1		4	16	4	0	3	1			HH240802	3	1	1	1	0	0	0	0		1	1		1	0	5	1		1	1	3	0	4	1	1	0		1	3	2	0	1	1	0
1	1	1	0	G030902	25	3		7	21	3	0	2	1			HH030902	3	1	1	1	0	0	0	0		0			0										1	0			0	1	1	0	0	0	0
1	1	1	0	G040908	25	3		1	3	2	0	2	1			HH040908	1	1	1	1	0	0	0	0		0			0										0				0	1	1	0	0	0	0
1	1	1	0	B040911	25	3		1	3	4	0	1	1			HH040911	7	1	1	1	0	0	0	0		0			0										1	0			0	1	1	0	0	0	0
1	1	1	0	F300809	25	3		3	31	1	0	3	3	Bucherer		HH300809	3	1	1 2	1	1	0	0	0		1	1		1	1	1	4		1	0		0	4	0				1	3	3	1	2	2	0
1	1	1	0	F050903	25	1		1	4	3	0	5	1			HH050903	1	1	1	1	0	0	0	0		1	1		1	1	1	1		1	0		0	1	0				1	2	1	0	1	1	0
1	1	1	0	A030914	25	1		7	22	1	0	2	2			HH030914	3	1	4	0	0	0	1	0		1	4		1	1	1	4		1	0		0	2	0				1	2	2	0	0	0	0
1	1	1	0	A050902	25	3		1	4	2	0	2	1			HH050902	1	1	1	1	0	0	0	0		1	1		1	1	1	1		1	0		0	2	1	0			1	1	1	0	0	0	0
1	1	1	0	A060903	25	3		7	24	1	0	5	6			HH060903	2	1	1	1	0	0	0	0		1	1		1	1	1	1		1	1	3	0	2	0				1	3	3	0	0	0	0
1	1	1	0	A200804	25	3		2	11	3	0	3	3	Musubuzi		HH200804	3	1	1	1	0	0	0	0		1	1		1	1	2	1		1	1	1	0	1	1	0			1	2	2	0	1	1	0
1	1	1	0	A300807	25	3		3	30	1	0	2	1			HH300807	5	1	1	1	0	0	0	0		1	1		1	0	2	1		1	1	1	0	4	1	0			0	2	2	0	0	0	0
1	1	1	0	B060914	25	3		7	25	1	0	2	1			HH060914	1	1	1	1	0	0	0	0		0			0										0				0	3	1	1	1	1	0
1	1	1	0	C290807	25	2		5	9	5	0	3	3		Brick layer	HH290808	3	1	1 2	1	1	0	0	0		1	1		1	0	5	1		1	1	1	0	4	1	0			1	3	3	1	1	1	1
1	1	1	0	E230803	25	2		2	14	2	0	3	1			HH220803	6	1	1	1	0	0	0	0		1	1		1	1	1	1		1	1	1	0	2	0				1	3	1	1	0	0	0
1	1	1	0	F270801	25	1		6	19	1	0	3	3		Nsika chapati	HH270801	1	1	1 2	1	1	0	0	0		1	2		1	0	5	2		1	0		0	1	1	0			1	2	2	0	1	1	0
1	1	1	0	F300801	25	3		3	30	3	0	3	5	Nsala miti		HH300801	3	1	1 4	1	0	0	1	0		1	4		1	1	5	4		1	1	1	0	1	1	0			0	2	2	0	1	1	0
1	1	1	0	F310805	25	1		3	29	3	0	3	2			HH310805	3	0											1	1	2	4		1	1	1	0	2	1	1	1	0	1	3	1	0	1	1	0
1	1	1	0	G050914	25	1		1	6	2	0	2	3		Brickmaking	HH050914	2	1	1	1	0	0	0	0		1	1		1	1	1	1		1	1	3	0	2	1	0			1	1	1	0	0	0	0
1	1	1	0	H040914	25	3		1	2	2	0	2	1			HH040907	1	1	1 2 4	1	1	0	1	0		1	1		1	1	4	1		1	1	1	0	1	0				0	2	2	1	1	1	0
1	1	1	0	H060908	25	3		7	25	1	0	3	1			HH609016	1	1	1 2 4	1	1	0	1	0		1	1		1	1	5	1		1	1	1	0	1	0				0	1	2	1	1	1	0
1	1	1	0	H070901	25	3		1	1	3	0	3	1			HH070901	3	1	1 2 4	1	1	0	1	0		1	1		1	1	1	1		1	1	1	0	3	1	1	1	0	0	1	1	1	1	1	0
1	1	1	0	H200810	25	3		2	12	1	0	2	1		Kulunda	HH200810	1	1	1 2 4	1	1	0	1	0		1	4		1	1	2	4		1	0		99	2	1	1	1	0	0	3	3	1	1	1	1
1	1	1	0	H270816	25	3		6	18	1	0	3	1			HH270815	5	1	1 2 4	1	1	0	1	0		1	1		1	1	1	1		1	1	1	0	2	1	1	1	0	0	2	2	0	1	1	0
1	1	1	0	H280809	25	3		5	9	1	0	2	2			HH280808	5	1	1 2 4	1	1	0	1	0		1	1		1	1	1	1		1	0		0	2	1	0			1	2	2	0	0	0	0
1	1	1	0	H290805	25	2		5	8	1	0	5	1			HH290805	10	1	1 2 4	1	1	0	1	0		1	1		1	1	3	1		1	1	1	0	2	1	1	1	0	0	2	2	0	0	0	0
1	1	1	0	H300803	25	2		3	30	1	0	3	1			HH300804	1	1	1 2 4	1	1	0	1	0		1	4		1	1	5	4		1	1	1	0	4	1	1	1	0	0	2	2	1	1	1	0
1	1	1	0	H300813	25	3		3	31	3	0	2	1			HH300815	3	1	1 2 4	1	1	0	1	0		1	1		1	1	1	1		1	1	1	0	2	1	1	1	0	0	1	1	0	0	0	0
1	1	1	0	I290807	25	3		5	7	2	0	5	2		legal officer	HH290807	2	1	1 4	1	0	0	1	0		1	1		0										1	1	0		1	2	2	0	0	0	0
1	1	1	0	E010916	25	3		7	26	2	1	4	1			HH010913	2	1	1	1	0	0	0	0		1	5	Kussomero	1	1	1	5	Kussomero	1	1	4	0	2	1	1	1	0	1	1	1	0	0	0	0
1	1	1	0	F030909	25	1		7	22	1	0	3	3		Nvuba,	HH030909	1	1	1 4	1	0	0	1	0		1	4		1	1	2	1		1	0		0	2	1	1	1	0	1	3	3	1	1	1	0
1	1	1	0	A310814	25	1		3	28	3	0	2	1			HH310814	2	0											0										0				1	2	2	0	0	0	0
1	1	1	0	C230807	25	3		2	10	8	0	4	3		D.J	HH230807	3	0											1	0	5	4		1	1	3	0	1	0				0	2	3	0	1	1	0
1	1	1	0	C300805	25	1		3	30	2	0	2	3	Fetch water		HH300805	1	0											1	1	2	4		1	1	3	0	2	0				1	1	1	0	0	0	0
1	1	1	0	E010907	25	2		3	27	2	0	2	1			HH010904	1	1	1	1	0	0	0	0		1	1		1	1	2	1		1	1	2	0	2	0				0	1	1	0	0	0	0
1	1	1	0	E030902	25	3		7	21	2	0	2	1			HH030907	1	1	1	1	0	0	0	0		1	1		1	1	5	1		1	1	4	0	1	0				0	1	1	0	0	0	0
1	1	1	0	E040912	25	1		1	3	4	0	2	2		Makanika waggali	HH040911	3	1	1 3 4	1	0	1	1	0		1	1		1	1	2	1		1	1	1	0	2	1	1	1	0	1	1	1	0	0	0	0
1	1	1	0	E230804	25	3		2	14	1	0	2	1			HH230804	1	1	1	1	0	0	0	0		0			0										0				0	1	2	0	0	0	0
1	1	1	0	E230808	25	3		2	10	3	0	2	3		Kanabe	HH220810	4	1	1	1	0	0	0	0		1	1		1	1	1	1		1	1	1	0	1	1	1	1	0	0	2	2	1	1	1	0
1	1	1	0	E230809	25	3		2	10	2	0	3	3		Kanabe	HH230811	1	1	1	1	0	0	0	0		1	1		1	1	2	1		1	0		0	1	1	1	0		0	1	1	0	1	1	0
1	1	1	0	I280805	25	3		6	20	4	0	2	3	buloka		HH280805	4	1	1 4	1	0	0	1	0		1	1		1	1	3	1		1	0		0	3	0				0	3	3	0	0	0	0
1	1	1	0	F010906	25	2		3	27	2	0	1	1			HH010906	5	0											0										0				0	1	1	0	0	0	0
1	1	1	0	B270814	25	3		6	18	4	0	3	1			HH270814	2	1	1	1	0	0	0	0		1	1		1	1	1	1		1	1	1	0	1	1	1	1	0	1	2	2	1	1	1	0
1	1	1	0	C060902	24	3		7	24	5	0	3	2	Welder		HH060902	3	1	1 4	1	0	0	1	0		1	4		1	1	2	4		1	1	1	0	3	1	0			0	3	3	1	1	1	0
1	1	1	0	C040906	24	1		1	3	1	0	2	3			HH040906	1	1	1 2 4	1	1	0	1	0		1	4		1	1	2	4		1	1	1	0	3	1	0			1	3	3	0	0	0	0
1	1	1	0	G220805	24	3		2	15	3	0	3	1			HH220805	5	1	1	1	0	0	0	0		1	1		1	1	1	1		1	1	4	0	2	1	1	1	0	1	1	1	0	1	1	0
1	1	1	0	A040907	24	1		1	3	1	0	2	3	Manda		HH040907	1	1	4	0	0	0	1	0		1	4		1	1	2	4		1	1	1	0	2	1	0			1	3	3	1	1	0	0
1	1	1	0	A230809	24	3		2	10	1	0	2	3		Asiika chapati	HH230809	1	1	1	1	0	0	0	0		1	1		1	1	1	1		1	1	3	0	3	0				1	2	2	0	1	1	0
1	1	1	0	I270811	24	3		6	18	1	0	3	2		makanika	HH270811	1	1	1 2	1	1	0	0	0		1	1		1	1	1	1		1	1	4	0	2	0				1	1	1	0	1	1	0
1	1	1	0	H220802	24	2		2	15	1	0	2	1			HH220802	1	0											1	1	4	1		1	1	3	0	1	1	1	1	0	0	2	2	0	0	0	0
1	1	1	0	H300814	24	2		3	30	1	0	2	1			HH300803	1	1	1 2 4	1	1	0	1	0		1	1		1	1	2	1		1	1	1	0	2	1	1	1	0	0	2	2	1	1	1	0
1	1	1	0	G290805	24	3		5	8	8	0	2	3		Berber	HH290805	4	1	1	1	0	0	0	0		1	1		1	1	1	1		1	1	5	0	2	1	0			0	1	1	0	0	0	0
1	1	1	0	C200806	24	1		2	12	5	0	4	1			HH200808	2	1	1 2 3	1	1	1	0	0		1	2		1	1	1	2		1	1	1	0	2	1	0			1	2	2	0	0	0	0
1	1	1	0	C030904	24	3		7	21	5	0	1	3	Fishmonger		HH030904	4	1	1 2 4	1	1	0	1	0		1	1		1	1	5	1		1	1	1	0	4	1	1	0		1	3	3	1	0	0	0
1	1	1	0	C240811	24	3		4	17	5	0	2	1			HH240811	3	1	1	1	0	0	0	0		1	4		1	0	5	4		1	1	1	0	4	1	0			1	2	2	0	0	0	0
1	1	1	0	I270803	24	3		6	19	1	0	2	3	maize		HH270803	1	1	1	1	0	0	0	0		1	1		1	1	5	1		1	0		0	4	0				0	3	3	1	2	0	0
1	1	1	0	H070914	24	3		1	2	1	0	2	3		Muvubi	HH070914	2	1	1 2 4	1	1	0	1	0		0			0										0				0	2	2	1	1	1	0
1	1	1	0	H010901	24	3		3	27	3	0	2	1			HH010901	2	1	1 2 4	1	1	0	1	0		0			0										1	0			0	1	1	0	0	0	0
1	1	1	0	B230809	24	3		2	10	8	0	3	2		Metal works	HH230810	1	1	1	1	0	0	0	0		1	1		1	1	1	1		1	1	4	0	3	1	1	1	0	1	3	2	1	1	1	0
1	1	1	0	B280804	24	2		6	20	1	0	3	3		Brick making	HH280804	4	1	1	1	0	0	0	0		1	1		1	0	5	1		1	1	5	0	1	1	0			0	2	2	0	1	1	0
1	1	1	0	B270810	24	3		6	18	4	0	3	2			HH270810	3	0											1	1	3	4		1	0		0	1	1	1	0		0	2	2	0	0	0	0
1	1	1	0	C300810	24	3		3	31	7	0	3	3	Comedian		HH300810	2	1	1 4	1	0	0	1	0		1	4		1	1	1	4		1	0		0	3	0				1	3	3	1	2	0	0
1	1	1	0	I220808	24	3		2	13	3	0	3	1			HH220808	4	0											1	0	5	1		1	0		0	4	1	0			0	3	3	2	0	0	0
1	1	1	0	H040909	24	1		1	3	1	0	5	1			HH040903	1	1	1 2 4	1	1	0	1	0		1	1		1	1	2	1		1	1	1	0	1	0				1	1	1	0	0	0	0
1	1	1	0	B040902	24	4		1	2	8	0	2	3		Fisherman	HH040902	1	1	1	1	0	0	0	0		1	1		1	1	1	1		1	1	1	0	3	1	1	1	0	0	1	1	0	1	0	1
1	1	1	0	A010911	24	3		7	26	4	0	2	2			HH010911	2	1	1	1	0	0	0	0		1	1		1	1	1	1		1	0		0	2	0				1	3	3	0	1	1	0
1	1	1	0	A030901	24	3		7	21	4	1	2	3		Atunga ngato	HH030901	4	1	4	0	0	0	1	0		1	4		1	1	1	4		1	1	1	0	2	1	0			1	3	3	0	0	0	0
1	1	1	0	A030902	24	3		7	21	4	0	2	3		Muvubi	HH030902	4	1	4	0	0	0	1	0		0			1	0	5	4		1	0		0	4	0				0	3	3	1	2	1	0
1	1	1	0	A050907	24	1		1	4	3	0	5	2		Musomesa	HH050907	4	1	1	1	0	0	0	0		1	1		1	1	4	1		1	0		0	2	1	1	1	0	1	2	2	0	0	0	0
1	1	1	0	A060912	24	3		7	23	1	0	2	3		Asiika kyapati	HH060912	2	1	1 4	1	0	0	1	0		1	4		1	1	1	4		1	1	3	0	2	0				0	2	2	0	0	0	0
1	1	1	0	A200803	24	3		2	11	3	0	5	2		Musomesa	HH200803	3	1	1	1	0	0	0	0		1	1		1	1	1	1		1	1	1	0	1	1	1	1	0	0	2	2	1	1	1	0
1	1	1	0	A220810	24	3		2	13	4	0	3	3	Bilime		HH220810	4	1	1	1	0	0	0	0		0			1	0	5	1		1	0		0	4	1	0			0	3	3	1	1	1	0
1	1	1	0	A300806	24	3		3	30	1	0	5	6			HH300806	2	1	1	1	0	0	0	0		1	1		1	1	3	1		1	0		0	2	0				1	1	1	0	0	0	0
1	1	1	0	B290804	24	3		5	7	4	0	2	1			HH290804	1	1	1	1	0	0	0	0		1	1		1	1	1	1		1	0		0	2	1	0			1	3	3	0	1	1	0
1	1	1	0	C200801	24	5	SDA	2	11	5	0	3	3			HH200801	3	1	1 4	1	0	0	1	0		1	1		1	1	2	1		1	1	1	0	3	1	1	1	0	1	2	2	0	1	0	0
1	1	1	0	C310811	24	1		3	28	5	0	5	2			HH310811	4	1	1 4	1	0	0	1	0		1	1		1	0	5	1		1	1	1	0	4	1	1	0		1	2	2	0	0	0	0
1	1	1	0	E220803	24	1		2	15	1	0	2	1			HH220805	1	1	1	1	0	0	0	0		0			1	0	4	1		1	1	1	0	1	0				1	1	2	1	1	1	1
1	1	1	0	F010907	24	1		3	27	2	0	2	1			HH010907	3	0											1	1	2	1		1	0		0	2	0				1	1	1	0	1	1	0
1	1	1	0	F010909	24	3		7	26	4	0	3	3	Shop kepper		HH010909	3	0											1	1	4	4		1	1	1	0	2	1	1	1	0	0	1	1	0	1	1	0
1	1	1	0	F060909	24	3		7	23	1	0	4	1			HH060909	1	1	1	1	0	0	0	0		0			1	0	5	5	Ku somero,n St mugaga Jaramba	1	0		0	2	0				0	1	1	0	1	1	0
1	1	1	0	G010910	24	3		7	26	2	0	2	1			HH010910	1	1	1	1	0	0	0	0		1	1		1	1	2	1		1	0		0	2	1	1	1	1	1	1	1	0	0	0	0
1	1	1	0	G050911	24	1		1	6	3	0	4	3	Saloon		HH050911	3	1	1	1	0	0	0	0		1	5	Kusomero	1	0	5	5	Kusomero	1	1	3	0	4	1	0			1	1	1	0	0	0	0
1	1	1	0	H070904	24	3		1	3	1	0	2	3		Muvubi	HH070912	1	1	1 2 4	1	1	0	1	0		1	4		1	1	1	4		1	1	1	0	2	1	0			1	3	3	1	1	1	0
1	1	1	0	H070907	24	3		1	1	1	0	3	3		Driver	HH070902	1	1	1 2 4	1	1	0	1	0		1	1		1	1	1	1		1	1	1	0	2	1	1	1	0	1	2	2	1	1	1	0
1	1	1	0	H130803	24	1		3	29	1	0	3	2			HH310803	1	1	1 2 4	1	1	0	1	0		1	1		1	1	2	1		1	1	1	0	1	1	1	1	0	1	1	1	0	0	0	0
1	1	1	0	H270806	24	3		6	19	1	0	3	2		Njokya muliro	HH270806	1	1	1 2	1	1	0	0	0		1	1		1	1	2	1		1	1	1	0	1	1	1	1	0	0	3	3	1	1	1	0
1	1	1	0	H280808	24	3		6	20	2	0	3	1	Nunda ekooko		HH280807	1	1	1 2 4	1	1	0	1	0		1	1		1	0	5	1		1	1	2	0	4	0				1	1	1	0	0	0	0
1	1	1	0	H290808	24	3		5	8	3	0	2	1			HH290808	4	1	1 2 4	1	1	0	1	0		1	1		1	1	2	1		1	1	1	0	1	0				1	2	2	0	0	0	0
1	1	1	0	I230808	24	3		2	10	1	0	2	3	washing bay		HH230806	1	1	1	1	0	0	0	0		0			0										0				0	3	3	1	0	0	0
1	1	1	0	A030912	24	5	SDA	7	21	1	0	2	3		Muvubi	HH030912	3	1	4	0	0	0	1	0		1	4		1	1	1	4		1	0		0	2	1	0			0	2	2	0	1	1	0
1	1	1	0	E070904	24	2		1	1	1	0	5	2			HH070905	1	1	1 2 4	1	1	0	1	0		1	1		1	1	1	1		1	1	1	0	2	1	1	1	0	0	2	2	1	1	1	0
1	1	1	0	I280808	24	3		5	9	1	0	5	3		self-employed	HH280808	8	1	1 4	1	0	0	1	0		0			1	0	5	4		1	0		0	4	0				1	2	2	0	1	1	0
1	1	1	0	A240809	24	3		4	17	1	0	3	3	Nsubula		HH240809	1	1	1 4	1	0	0	1	0		1	4		1	0	1	4		1	1	1	0	2	1	0			0	2	2	0	1	1	0
1	1	1	0	F070909	24	2		1	3	3	0	3	3		Nvuba, ntereza masanyaraze	HH070909	2	1	1 4	1	0	0	1	0		1	1		1	1	2	1		1	1	1	0	3	1	1	1	0	0	1	1	0	2	0	0
1	1	1	0	A300817	24	3		3	31	1	0	2	2			HH300817	2	1	1	1	0	0	0	0		1	1		1	1	1	1		1	0		0	2	1	1	1	0	0	2	2	0	0	0	0
1	1	1	0	C220806	23	3		2	13	5	0	2	3			HH220806	8	1	1 3	1	0	1	0	0		1	3		1	1	1	3		1	1	1	0	2	1	1	1	0	0	2	2	0	0	0	0
1	1	1	0	B290808	23	3		5	7	1	0	2	3		Boda boda	HH290808	1	1	1	1	0	0	0	0		0			0										1	0			0	3	3	1	1	1	1
1	1	1	0	B230805	23	2		2	14	8	1	5	2		Plumbing	HH230805	8	1	1	1	0	0	0	0		1	1		1	1	2	1		1	0		0	2	1	1	0		0	2	2	0	1	1	0
1	1	1	0	B050911	23	4		1	6	1	0	3	2			HH050911	3	1	1	1	0	0	0	0		1	1		1	1	1	1		1	1	1	0	3	1	1	1	0	1	1	1	0	0	0	0
1	1	1	0	H240807	23	3		4	17	3	0	2	1			HH240807	2	1	1 2 4	1	1	0	1	0		1	1		1	1	3	1		0					1	0			0	2	2	0	0	0	0
1	1	1	0	C200808	23	3		2	11	1	0	4	3		Chapati	HH200801	3	1	1 2 3 4	1	1	1	1	0		0			0										1	0			1	2	2	0	0	0	0
1	1	1	0	B050903	23	1		1	4	1	0	2	1			HH050903	10	1	1	1	0	0	0	0		0			0										0				1	3	3	1	1	1	0
1	1	1	0	A290805	23	2		5	8	3	0	2	1			HH290806	4	1	1	1	0	0	0	0		1	1		1	1	1	1		1	1	1	0	2	1	0			0	2	2	0	0	0	0
1	1	1	0	B230802	23	3		2	14	8	0	2	2		Makanika	HH230802	1	1	1	1	0	0	0	0		1	1		1	0	5	1		1	1	4	0	1	1	1	0		0	3	3	1	1	0	1
1	1	1	0	I240804	23	1		4	17	2	0	5	2		makanika	HH240806	1	1	1	1	0	0	0	0		1	5	mudwaliro ekampala	1	1	1	1		1	1	3	0	3	1	1	0		1	1	1	0	0	0	0
1	1	1	0	H280807	23	3		6	20	1	0	3	1			HH280806	4	1	1 2 4	1	1	0	1	0		1	1		1	1	1	1		1	0		0	2	0				0	1	1	0	0	0	0
1	1	1	0	F290806	23	1		5	8	1	0	3	3		Nkuba blocker	HH290806	1	1	1 4	1	0	0	1	0		1	4		1	1	1	4		1	1	1	0	2	1	1	0		1	2	2	0	0	0	0
1	1	1	0	B240803	23	3		4	16	8	0	2	1			HH240803	3	1	1	1	0	0	0	0		1	1		1	0	5	1		1	1	3	0	4	0				0	3	1	1	0	0	1
1	1	1	0	C070912	23	3		1	2	5	0	2	2	Mechanic		HH070913	2	1	1 4	1	0	0	1	0		1	2		1	0	5	2		1	1	3	0	4	1	0			0	3	3	0	1	1	0
1	1	1	0	C040910	23	3		1	3	5	0	2	3	Brick layer		HH040910	2	1	1	1	0	0	0	0		1	1		1	0	5	1		1	1	3	0	4	1	0			0	2	2	0	0	0	0
1	1	1	0	I230806	23	1		2	10	2	0	2	3	washing bay		HH230805	0	1	1	1	0	0	0	0		1	1		1	0	5	1		1	1	2	0	4	0				1	3	3	2	1	1	0
1	1	1	0	B030901	23	2		7	21	4	0	2	3		Boda boda	HH010901	2	1	1	1	0	0	0	0		0			1	0	6	5	No where	0					1	0			1	3	3	1	1	1	1
1	1	1	0	B270812	23	3		6	18	4	0	2	3		Boda boda	HH270812	2	1	1	1	0	0	0	0		1	1		1	1	1	1		1	1	1	0	1	1	1	1	0	0	2	2	0	0	0	0
1	1	1	0	G060903	23	3		7	24	8	0	3	3		Chapati	HH060903	2	1	1	1	0	0	0	0		0			0										0				1	1	1	0	0	0	0
1	1	1	0	G040910	23	3		1	3	3	0	2	1			HH040910	2	1	1	1	0	0	0	0		0			0										1	0			0	1	1	0	0	0	0
1	1	1	0	B040912	23	3		1	3	4	0	3	2		Metal works	HH040912	1	1	4	0	0	0	1	0		1	4		1	0	5	4		1	1	3	0	4	1	1	0		1	2	2	1	1	1	0
1	1	1	0	F070902	23	3		1	1	1	0	3	3			HH070902	1	1	4	0	0	0	1	0		1	4		1	1	2	4		1	0		0	2	1	0			1	2	2	0	1	1	0
1	1	1	0	H200801	23	3		2	11	1	0	3	3		Ndaga film	HH200801	1	1	1	1	0	0	0	0		1	1		1	1	1	1		1	1	3	0	2	0				1	2	2	0	0	0	0
1	1	1	0	F050908	23	3		1	6	3	0	2	3	Nsika Chapati		HH050908	1	1	1 2 4	1	1	0	1	0		1	2		1	1	1	4		1	0		0	1	0				0	1	1	0	1	1	0
1	1	1	0	B290812	23	1		5	7	1	1	5	2		Road engineering	HH290812	1	1	1	1	0	0	0	0		0			0										1	0			1	1	1	0	1	1	0
1	1	1	0	B270806	23	2		6	19	4	0	3	3		Driver	HH270806	4	1	1	1	0	0	0	0		1	1		1	0	5	4		1	0		0	1	0				0	3	3	1	1	1	0
1	1	1	0	A010904	23	3		3	27	4	0	2	1			HH010904	5	0											0										1	0			1	3	3	1	0	0	0
1	1	1	0	A010912	23	1		7	26	3	0	2	3	Ebirime		HH010912	3	1	1	1	0	0	0	0		1	1		1	1	1	1		1	1	1	0	2	1	1	1	0	1	3	3	0	0	0	0
1	1	1	0	A040906	23	1		1	3	7	0	3	3			HH040906	3	1	1 4	1	0	0	1	0		1	1		1	1	1	1		1	1	1	0	2	1	1	1	0	1	1	1	0	0	0	0
1	1	1	0	A050906	23	3		1	4	2	0	5	2		Musomesa	HH050906	2	1	1	1	0	0	0	0		1	1		1	1	2	1		1	0		0	2	0				0	1	1	0	0	0	0
1	1	1	0	A070905	23	3		1	1	4	0	3	2			HH070905	6	1	1 4	1	0	0	1	0		1	1		1	0	5	4		1	1	3	0	3	1	0			1	3	3	0	1	1	0
1	1	1	0	A280814	23	2		5	9	1	0	3	1			HH280814	2	1	1 4	1	0	0	1	0		1	4		1	1	2	4		1	0		0	4	0				0	1	1	0	0	0	0
1	1	1	0	A310805	23	3		3	29	3	0	2	1			HH310805	6	1	4	0	0	0	1	0		1	4		1	0	5	4		1	0		0	4	0				0	2	2	0	0	0	0
1	1	1	0	B280807	23	2		5	8	8	0	3	1			HH280807	2	0											1	1	4	2		1	0		0	1	0				0	1	1	0	0	0	0
1	1	1	0	C290805	23	2		5	9	2	0	3	3			HH290807	1	1	1 2	1	1	0	0	0		1	1		1	1	1	1		1	0		0	3	0				1	2	1	0	1	1	0
1	1	1	0	C300801	23	2		3	30	1	0	3	1			HH300801	2	1	1 4	1	0	0	1	0		0			0										0				0	3	1	0	2	0	1
1	1	1	0	E220805	23	3		2	13	3	0	3	1	Omulunzi		HH220802	3	1	1	1	0	0	0	0		1	1		1	1	1	1		1	1	1	0	1	1	1	1	0	0	2	2	0	1	1	0
1	1	1	0	F200801	23	3		2	11	1	0	3	3		Helper at Rwenzori water depot	HH200802	1	1	1	1	0	0	0	0		1	1		1	1	1	1		1	1	1	0	3	1	1	1	0	0	3	3	1	0	0	0
1	1	1	0	F220806	23	3		2	13	7	0	2	2			HH220806	2	0											1	0	5	1		1	1	4	0	4	0				0	3	3	1	2	0	0
1	1	1	0	G050901	23	3		1	4	8	0	2	3		Saloon	HH050901	1	1	1	1	0	0	0	0		1	1		1	0	5	1		1	0		0	4	1	0			0	1	1	0	0	0	0
1	1	1	0	G070911	23	3		1	2	3	0	2	3	Retailer		HH070911	2	1	1	1	0	0	0	0		1	1		1	1	2	1		1	1	1	0	2	1	1	1	0	0	1	1	0	0	0	0
1	1	1	0	H060910	23	4		7	26	3	0	3	5	Nekolela jange		HH060903	2	1	1 2 4	1	1	0	1	0		1	1		1	1	1	1		1	1	1	0	3	1	1	1	0	1	1	1	0	0	0	0
1	1	1	0	H060912	23	1		7	24	1	0	2	3	Qatax		HH060905	1	1	1 2 4	1	1	0	1	0		1	1		1	1	5	1		1	0		0	4	0				1	3	3	1	0	0	0
1	1	1	0	H070902	23	3		1	3	3	0	3	3		Kuvuba	HH070910	3	1	1 2 4	1	1	0	1	0		1	1		1	1	3	1		1	1	1	0	2	1	0			1	1	1	0	0	0	0
1	1	1	0	H070910	23	1		1	1	3	0	3	2		Makanika	HH070905	2	1	1 2 4	1	1	0	1	0		1	1		1	1	1	2		1	1	1	0	1	1	1	1	0	1	2	2	1	1	1	0
1	1	1	0	H240810	23	2		4	17	3	0	2	3			HH240810	3	1	1 2 4	1	1	0	1	0		0			0										1	0			1	1	1	0	0	0	0
1	1	1	0	H280801	23	3		5	9	1	0	2	1			HH280810	1	1	1 2 4	1	1	0	1	0		1	1		1	1	4	1		1	0		0	1	1	0			0	2	2	0	0	0	0
1	1	1	0	H290806	23	4		5	8	1	0	3	1			HH290806	3	1	1 4	1	0	0	1	0		1	1		1	1	4	1		1	0		0	1	0				1	1	1	0	0	0	0
1	1	1	0	H300801	23	3		3	30	1	0	2	3			HH300801	1	1	1 2 4	1	1	0	1	0		1	1		1	1	5	1		1	0		0	4	0				0	2	2	0	0	0	0
1	1	1	0	E050901	23	2		1	4	1	0	3	3			HH050901	6	1	1	1	0	0	0	0		1	1		1	1	1	1		1	1	1	0	1	1	1	1	0	0	1	1	0	1	1	0
1	1	1	0	E050906	23	3		1	4	1	0	2	5	casual labour		HH050906	1	1	1	1	0	0	0	0		1	1		1	1	2	4		1	1	6	0	1	1	0			1	1	1	1	1	1	0
1	1	1	0	F010910	23	3		7	26	1	0	2	3			HH010910	1	1	1	1	0	0	0	0		1	1		1	1	6	1		1	1	3	0	4	0				0	3	2	0	2	0	0
1	1	1	0	H240808	23	3		4	17	3	0	3	2		Kapenta	HH240808	2	1	1 4	1	0	0	1	0		1	1		1	1	1	1		1	1	1	0	2	1	1	1	0	0	2	2	0	0	0	0
1	1	1	0	I270802	23	3		6	19	1	0	3	3	saloon		HH270802	1	1	2	0	1	0	0	0		1	2		1	1	1	2		1	0		0	2	1	1	1	0	1	3	3	1	0	0	0
1	1	1	0	I230810	23	1		2	10	1	0	4	1			HH230808	1	1	1	1	0	0	0	0		0			0										0				1	3	3	1	2	1	0
1	1	1	0	C070907	22	3		1	1	5	0	3	3	Musubuzi		HH070907	1	1	1 2 4	1	1	0	1	0		1	4		1	1	1	4		1	1	1	0	3	1	1	1	0	1	3	2	1	1	1	0
1	1	1	0	C060906	22	3		7	24	2	0	3	2	Mechanic		HH060906	1	1	1 4	1	0	0	1	0		1	1		1	1	4	1		1	1	3	0	3	0				1	1	1	0	0	1	1
1	1	1	0	B300813	22	3		3	31	1	0	2	1			HH300813	3	1	1	1	0	0	0	0		1	1		1	1	3	1		1	0		0	2	1	1	1	0	0	1	1	0	1	1	0
1	1	1	0	F280812	22	3		5	9	1	0	3	2			HH280812	10	1	1	1	0	0	0	0		1	1		1	1	1	1		1	0		0	2	1	0			1	3	3	0	1	1	0
1	1	1	0	G220802	22	1		2	15	2	0	3	1			HH220802	9	1	1	1	0	0	0	0		1	1		1	1	1	1		1	0		0	3	1	1	1	0	1	2	2	0	0	0	0
1	1	1	0	I200808	22	3		2	11	1	0	3	2	welding		HH200804	2	1	2	0	1	0	0	0		1	2		1	1	3	2		1	0		0	2	1	1	1	0	1	3	1	1	2	0	0
1	1	1	0	C240805	22	2		4	16	1	0	2	1			HH240805	1	1	1 2	1	1	0	0	0		1	1		1	1	3	1		1	1	1	0	1	1	0			0	3	2	0	1	0	0
1	1	1	0	F030914	22	4		7	22	1	0	2	3		Nvuba ku Mwalo	HH030914	2	1	1 4	1	0	0	1	0		1	4		1	1	1	4		1	1	1	0	2	1	1	1	0	1	3	1	0	2	1	0
1	1	1	0	B010903	22	1		3	27	1	0	4	1			HH010903	1	1	2	0	1	0	0	0		1	2		1	1	1	2		1	1	1	0	1	1	0			1	1	1	0	0	0	0
1	1	1	0	A040902	22	3		1	2	1	0	2	3		Muvubi	HH040302	2	1	4	0	0	0	1	0		1	4		1	1	1	4		1	0		0	2	0				0	3	3	1	0	0	0
1	1	1	0	B060909	22	1		7	25	1	0	3	1			HH060909	2	1	1	1	0	0	0	0		1	1		1	0	5	1		1	1	4	0	2	1	1	0		1	3	3	1	1	1	0
1	1	1	0	H050904	22	3		1	6	1	0	4	2		Makanika	HH050912	1	1	1 2 3 4	1	1	1	1	0		1	3		1	1	2	3		1	1	4	0	2	0				1	3	3	1	1	1	0
1	1	1	0	F040911	22	3		1	2	1	0	4	3	Shop Keeper		HH040911	1	1	1 4	1	0	0	1	0		1	4		1	1	1	4		1	1	3	0	2	1	1	1	0	1	1	1	0	1	1	0
1	1	1	0	F220807	22	3		2	13	3	0	2	1			HH220807	3	1	1	1	0	0	0	0		1	1		1	1	4	1		1	1	1	0	2	1	1	1	0	0	2	2	0	0	0	0
1	1	1	0	F010901	22	3		3	27	3	0	2	1			HH010901	3	0											1	1	4	2		1	1	1	0	1	1	0			0	2	2	0	1	0	0
1	1	1	0	F060902	22	3		7	24	4	1	5	6			HH060902	1	1	1 2 3	1	1	1	0	0		1	1		1	1	2	1		1	0		0	2	1	0			1	3	3	0	1	1	0
1	1	1	0	C290802	22	3		5	9	2	1	5	3			HH290802	4	0											1	1	5	1		1	1	3	0	3	1	1	1	0	0	1	1	0	0	0	0
1	1	1	0	C040905	22	3		1	3	1	0	4	1			HH040905	6	1	1 2	1	1	0	0	0		1	1		1	1	3	1		1	1	2	0	4	1	1	0		0	1	1	0	1	1	0
1	1	1	0	A240805	22	3		4	16	1	0	4	6			HH240805	1	1	1	1	0	0	0	0		1	1		1	1	2	1		1	1	1	0	2	1	1	0		1	3	3	1	1	1	0
1	1	1	0	A270801	22	2		6	19	1	0	2	2		Makanika	HH270801	3	0											1	0	5	1		1	1	1	0	4	1	0			0	2	2	0	0	0	0
1	1	1	0	H070906	22	1		1	3	1	0	3	1			HH070914	7	1	1 2 4	1	1	0	1	0		1	1		1	1	1	1		1	1	4	0	1	1	0			1	2	2	1	0	0	0
1	1	1	0	F050902	22	1		1	4	4	0	3	2			HH050902	1	1	1	1	0	0	0	0		1	1		1	0	5	1		1	0		0	2	0				1	3	3	1	1	1	0
1	1	1	0	F070903	22	3		1	1	1	0	2	3	Nsika Chapati		HH070903	1	1	4	0	0	0	1	0		0			0										0				0	3	3	0	1	1	0
1	1	1	0	B240804	22	3		4	16	4	0	2	1			HH240804	4	1	1	1	0	0	0	0		1	1		1	0	6	1		1	1	5	0	4	1	0			1	3	2	0	0	0	0
1	1	1	0	A040905	22	3		1	3	1	0	3	3		Asala nviiri	HH040905	1	1	4	0	0	0	1	0		1	4		1	1	1	4		1	0		0	2	1	0			1	2	2	0	0	0	0
1	1	1	0	A070910	22	1		1	2	4	0	3	1			HH070910	7	1	1	1	0	0	0	0		1	1		1	1	1	1		1	0		0	2	0				1	3	3	0	0	0	0
1	1	1	0	A310812	22	3		3	28	1	0	2	1			HH310812	5	1	1	1	0	0	0	0		1	1		1	0	1	1		1	0		0	1	0				0	2	2	0	1	1	0
1	1	1	0	B240807	22	3		4	17	1	0	3	5	Musician		HH240807	1	1	4	0	0	0	1	0		1	4		1	1	2	4		1	1	3	0	1	0				1	2	2	1	1	1	1
1	1	1	0	B300804	22	1		3	30	8	0	4	1			HH300804	1	1	1	1	0	0	0	0		1	1		1	1	1	1		1	0		0	1	0				1	1	1	0	0	0	0
1	1	1	0	C280812	22	3		5	9	2	1	4	1			HH280813	12	1	1	1	0	0	0	0		1	1		1	1	1	1		1	1	3	0	1	0				1	1	1	0	0	0	0
1	1	1	0	E050907	22	1		1	4	1	0	3	3			HH050907	1	1	1	1	0	0	0	0		1	1		1	1	1	1		1	1	1	0	2	1	1	1	0	1	2	2	1	1	1	0
1	1	1	0	F030908	22	1		7	22	1	0	3	3		Nsika Chapsti Ssenyondo	HH030908	1	1	4	0	0	0	1	0		1	4		1	0	5	4		1	1	4	0	2	1	1	0		1	3	2	0	1	0	0
1	1	1	0	G040904	22	3		1	2	8	0	2	1			HH040904	8	1	1	1	0	0	0	0		1	1		1	1	1	1		1	1	3	0	1	0				1	1	1	0	0	0	0
1	1	1	0	G290801	22	2		5	8	8	0	2	3		Brickmacking	HH290801	3	0											1	1	1	4		1	0		0	2	0				1	1	1	0	0	0	0
1	1	1	0	H050905	22	3		1	6	3	0	3	1			HH050913	3	1	1 2 4	1	1	0	1	0		1	1		1	1	1	1		1	1	1	0	2	1	0			1	2	2	1	1	1	0
1	1	1	0	H240809	22	4		4	17	1	0	2	1			HH240809	1	1	1 3 4	1	0	1	1	0		1	1		1	1	5	1		1	1	3	0	4	1	0			1	2	2	0	0	0	0
1	1	1	0	H300805	22	1		3	30	1	1	3	1			HH300806	4	1	1 2 4	1	1	0	1	0		1	1		1	1	3	1		1	1	4	0	2	0				1	1	1	0	0	0	0
1	1	1	0	C240806	22	2		4	16	1	0	2	1			HH240806	7	1	1 3	1	0	1	0	0		1	3		1	0	5	2		1	0		0	3	0				1	1	1	0	1	1	0
1	1	1	0	E070911	22	3		1	6	1	0	2	3		Muvubi	HH070910	1	1	1 2 3 4	1	1	1	1	0		1	2		1	1	1	2		1	1	3	0	1	1	0			1	3	3	1	1	1	1
1	1	1	0	I270810	22	3		6	18	2	0	2	2	welding		HH270810	4	1	1	1	0	0	0	0		0			1	0	5	5	kusomero	0					0				1	3	3	0	1	1	0
1	1	1	0	C230809	22	3		2	10	8	0	3	3		Car wash	HH230809	1	1	1 3	1	0	1	0	0		1	5	None	0										1	0			1	2	2	0	1	2	0
1	1	1	0	F050911	22	2		1	6	3	0	2	3	Nvuba		HH050911	2	1	1 4	1	0	0	1	0		0			1	1	1	1		1	1	4	0	2	1	0			1	3	1	0	1	0	0
1	1	1	0	E030911	22	3		7	22	2	0	4	1			HH030913	1	1	1	1	0	0	0	0		1	1		1	1	2	1		1	1	3	1		0				1	1	1	0	1	1	0
1	1	1	0	E050910	22	2		1	6	3	0	2	3		Muvubi	HH050910	2	1	1	1	0	0	0	0		1	1		1	1	1	1		1	1	1	0	2	1	1	1	0	1	2	2	1	1	1	1
1	1	1	0	E220809	22	1		2	10	2	0	4	3		Kanabe njozamotoka	HH230809	1	1	1	1	0	0	0	0		0			1	1	3	4		1	1	3	0	1	0				1	2	2	0	1	1	0
1	1	1	0	E240810	22	3		4	17	2	0	2	2			HH240809	1	1	1	1	0	0	0	0		1	1		1	1	4	1		1	1	4	0	2	0				1	3	3	1	1	1	0
1	1	1	0	F050906	22	1		1	6	3	0	3	2	Mechanika		HH050906	1	1	1	1	0	0	0	0		1	1		1	1	2	1		1	0		0	2	0				1	1	1	0	1	1	0
1	1	1	0	C240812	21	3		4	17	8	0	5	2		Nurse	HH240812	2	1	1 2	1	1	0	0	0		1	2		1	1	1	2		1	1	1	0	3	1	1	0		1	2	2	0	2	1	0
1	1	1	0	C280809	21	3		5	9	2	0	3	1			HH280810	7	1	1 2	1	1	0	0	0		0			0										0				0	2	2	0	1	1	0
1	1	1	0	A060915	21	3		7	23	3	0	3	3	Mwanyi		HH060915	3	1	1	1	0	0	0	0		1	1		1	1	1	1		1	0		0	2	1	1	1	0	1	2	2	0	0	0	0
1	1	1	0	B030909	21	2		7	22	8	0	2	3		Fisherman	HH00910	1	1	1	1	0	0	0	0		1	4		1	1	3	4		1	1	3	0	2	0				1	3	3	1	1	1	0
1	1	1	0	G220804	21	3		2	15	2	0	2	1			HH220804	5	1	1	1	0	0	0	0		1	1		1	0	1	1		1	0		0	2	1	1	1	0	1	1	1	0	1	1	0
1	1	1	0	H290815	21	3		5	7	1	0	3	2		Musalamala	HH290815	2	1	1 2 4	1	1	0	1	0		0			1	1	1	1		1	0		0	1	0				1	2	2	1	1	1	1
1	1	1	0	C270802	21	4		6	19	5	0	3	3	Phone repair		HH270803	2	1	1	1	0	0	0	0		1	1		1	0	5	1		1	1	1	0	2	1	1	0		1	2	2	0	1	1	0
1	1	1	0	B040901	21	3		1	2	1	0	2	3		Boda boda	HH040901	1	1	1	1	0	0	0	0		1	1		1	1	2	1		1	0		0	2	0				1	1	1	0	0	0	0
1	1	1	0	G240806	21	1		4	17	8	0	2	2		Mechanic	HH240806	2	1	1	1	0	0	0	0		0			0										0				1	2	2	0	0	0	0
1	1	1	0	F280802	21	3		6	20	1	0	3	1			HH280802	5	1	1 4	1	0	0	1	0		1	4		1	1	2	1		1	0		0	1	0				1	2	2	0	1	1	0
1	1	1	0	I240805	21	1		4	17	1	0	3	3	coffee, beans		HH240807	5	1	1 4	1	0	0	1	0		0			0										0				1	3	3	1	0	0	0
1	1	1	0	B230807	21	3		2	10	8	0	3	3		pump attendent	HH230808	1	1	1	1	0	0	0	0		1	4		1	0	5	1		1	0		0	4	0				1	3	3	1	1	0	0
1	1	1	0	C070904	21	1		1	1	1	0	3	3	Saloon		HH070904	1	1	1 2 4	1	1	0	1	0		1	2		1	1	3	2		1	0		0	3	0				1	2	2	0	1	1	0
1	1	1	0	A230802	21	3		2	14	1	0	2	1			HH230802	4	1	1	1	0	0	0	0		1	1		1	0	5	1		1	0		0	4	0				0	3	3	1	1	1	0
1	1	1	0	B040907	21	3		1	3	1	0	2	2			HH040907	1	1	1	1	0	0	0	0		0			0										0				1	3	3	1	0	0	0
1	1	1	0	G030907	21	4		7	21	3	0	2	1			HH030907	2	0											0										1	0			0	1	1	0	0	0	0
1	1	1	0	B040904	21	3		1	2	4	0	3	3		Fishermen	HH040904	4	1	1	1	0	0	0	0		1	1		1	1	5	4		1	0		0	1	1	0			1	1	1	0	0	0	0
1	1	1	0	H230807	21	1		2	10	1	1	4	3		Matafari	HH230807	1	1	1 2 4	1	1	0	1	0		1	1		1	1	4	1		1	1	1	0	1	1	1	1	0	1	2	2	0	1	1	0
1	1	1	0	F070907	21	3		1	1	1	1	4	6			HH070907	5	0											1	1	1	5	Kusomero, Waggwa High school	1	1	3	0	2	0				1	2	2	0	1	1	0
1	1	1	0	B040913	21	1		1	3	1	0	3	2		Metal works	HH040913	1	1	1	1	0	0	0	0		1	4		1	1	4	4		1	1	4	0	1	0				1	3	3	1	1	1	0
1	1	1	0	B300802	21	3		3	30	1	0	2	1			HH300802	1	1	1	1	0	0	0	0		1	1		1	0	5	1		1	0		0	4	0				0	3	3	1	1	1	0
1	1	1	0	B310806	21	2		3	29	1	0	2	2		Capenter	HH310806	1	1	1	1	0	0	0	0		1	1		1	1	4	1		1	1	3	0	1	0				1	1	1	0	0	0	0
1	1	1	0	A010907	21	3		3	27	3	0	2	1			HH010907	2	1	1	1	0	0	0	0		1	1		1	1	1	1		1	1	1	0	2	1	1	1	0	0	2	2	0	0	0	0
1	1	1	0	A030907	21	3		7	21	3	0	1	1			HH030907	3	1	1	1	0	0	0	0		1	1		1	1	1	1		1	1	1	0	1	1	1	1	0	0	2	2	0	0	0	0
1	1	1	0	A050912	21	3		1	6	4	0	3	3		Akuba matafaali	HH050912	4	1	1	1	0	0	0	0		1	1		1	1	1	1		1	1	4	0	2	0				0	3	3	1	1	1	0
1	1	1	0	A200808	21	3		2	12	2	0	2	1			HH200808	3	0											1	0	5	1		1	0		0	4	0				0	1	1	0	1	1	0
1	1	1	0	A300802	21	2		3	30	1	0	3	3		Asiika chapati	HH300802	2	1	1	1	0	0	0	0		1	1		1	1	2	1		1	0		0	4	1	0			1	2	2	0	0	0	0
1	1	1	0	C230808	21	2		2	10	8	0	3	3		Taxi Conductor/driver	HH230808	1	1	1 3	1	0	1	0	0		1	1		1	1	1	1		1	0		0	3	0				0	2	1	0	1	1	0
1	1	1	0	C290808	21	3		5	7	1	0	3	3	Washing bay		HH290810	1	0											1	1	2	4		1	1	3	0	2	0				1	2	2	1	1	1	0
1	1	1	0	C310806	21	1		3	29	5	0	3	3	Chapati		HH310806	2	0											0										0				1	3	3	1	1	1	0
1	1	1	0	F200809	21	5	SDA	2	11	3	0	4	2			HH200804	2	1	1	1	0	0	0	0		1	1		1	1	1	1		1	1	1	0	2	1	1	1	0	1	2	2	0	0	0	0
1	1	1	0	F200810	21	3		2	11	1	0	4	2		Painter	HH200805	3	1	1 4	1	0	0	1	0		1	1		1	1	2	4		1	1	1	0	3	1	1	1	0	1	3	3	1	1	1	0
1	1	1	0	F200812	21	3		2	12	1	0	3	2		Electrician	HH200812	3	1	1	1	0	0	0	0		1	1		1	1	3	1		1	1	3	0	1	1	0			1	3	3	1	1	1	0
1	1	1	0	F200813	21	3		2	12	2	0	3	2		Metal fabrication	HH200813	4	1	1	1	0	0	0	0		1	1		1	1	5	1		1	1	4	0	1	0				1	2	1	1	1	1	0
1	1	1	0	G040906	21	3		1	2	8	0	3	1			HH040906	1	1	1	1	0	0	0	0		1	1		1	1	2	1		1	0		0	1	1	0			1	1	1	0	0	0	0
1	1	1	0	G050905	21	1		1	4	3	0	2	3		Restaurant	HH050905	2	1	1	1	0	0	0	0		1	1		1	1	2	1		1	1	1	0	2	1	1	1	0	1	1	1	0	0	0	0
1	1	1	0	G060902	21	2		7	24	8	0	2	3		Ntundachapati	HH060902	1	1	1	1	0	0	0	0		1	1		1	1	2	1		1	0		0	2	0				1	1	1	0	0	0	0
1	1	1	0	G060908	21	3		7	24	3	0	2	2			HH060908	3	1	1	1	0	0	0	0		1	1		1	1	2	1		1	1	1	0	2	1	1	1	0	1	1	1	0	0	0	0
1	1	1	0	G280812	21	3		5	9	8	1	4	6			HH280812	7	1	1	1	0	0	0	0		1	1		1	0	5	1		1	1	4	0	1	0				0	1	1	0	0	0	0
1	1	1	0	H030914	21	3		7	22	1	1	2	3	Nsika chapati		HH030909	1	1	1 2 4	1	1	0	1	0		1	1		1	1	1	4		1	1	5	0	4	0				1	1	1	0	0	0	0
1	1	1	0	H040913	21	3		1	3	1	1	2	1			HH040908	1	1	1 2 4	1	1	0	1	0		1	1		1	1	1	4		1	1	1	0	2	0				1	3	3	1	1	1	1
1	1	1	0	H050914	21	1		1	6	2	0	3	3			HH050909	5	1	1 2 4	1	1	0	1	0		1	4		1	1	5	1		1	1	1	0	4	1	1	1	0	1	3	3	1	0	0	0
1	1	1	0	H060911	21	1		7	24	1	0	3	2	Njokya muriro		HH060904	1	1	1 2 4	1	1	0	1	0		1	1		1	1	1	1		1	1	6	2	1	0				1	3	3	1	1	1	0
1	1	1	0	H200803	21	3		2	11	4	0	2	3			HH200803	3	1	1 2	1	1	0	0	0		1	1		1	1	1	1		1	1	1	0	2	1	1	0		1	2	2	1	1	1	0
1	1	1	0	H200809	21	3		2	12	8	1	5	6			HH200808	1	1	1 2 4	1	1	0	1	0		1	4		1	0	5	4		1	1	5	0	4	0				0	1	1	0	0	0	0
1	1	1	0	H220806	21	3		2	15	1	0	3	1			HH220806	3	1	1 2	1	1	0	0	0		1	1		1	1	5	1		1	1	1	0	4	1	0			1	2	2	0	0	1	0
1	1	1	0	H230808	21	1		2	10	1	1	4	3	Matafari		HH230807	1	1	1 2 4	1	1	0	1	0		1	4		1	1	4	1		1	1	1	0	1	1	1	1	0	1	2	2	0	1	1	0
1	1	1	0	H240815	21	2		4	17	3	0	2	3			HH240815	3	1	1 2 4	1	1	0	1	0		1	4		1	1	3	4		1	1	1	0	1	1	1	1	0	1	2	2	1	1	1	0
1	1	1	0	H290814	21	1		5	7	2	0	3	1			HH290814	4	0											0										0				1	1	1	0	0	0	0
1	1	1	0	I290808	21	2		5	7	2	0	3	2			HH290808	1	1	1 3	1	0	1	0	0		1	1		1	1	2	1		1	0		0	2	1	1	1	0	0	2	2	0	0	0	0
1	1	1	0	F050910	21	3		1	6	3	0	3	3	Nvuba		HH050910	3	1	1 2 4	1	1	0	1	0		1	1		1	1	1	4		1	1	1	0	3	1	1	0		1	3	3	0	1	1	0
1	1	1	0	E160906	21	3		7	26	1	0	2	2			HH161008	1	1	1 2 4	1	1	0	1	0		1	4		1	1	3	4		1	1	1	0	1	1	1	1	0	1	1	1	0	0	1	1
1	1	1	0	D230806	21	1		2	10	1	0	2	3		Bar attendant	HH230806	1	0											1	0	5	4		1	1	4	0	1	0				1	3	2	1	1	0	0
1	1	1	0	A040910	20	3		1	3	1	0	4	6			HH040910	9	1	1	1	0	0	0	0		1	1		1	1	1	1		1	1	1	0	2	1	1	1	0	1	2	2	0	0	0	0
1	1	1	0	B200805	20	3		2	12	8	0	2	1			HH200805	6	1	1	1	0	0	0	0		1	1		1	1	1	1		1	1	3	0	2	0				1	3	2	1	1	1	0
1	1	1	0	F200805	20	2		2	12	1	0	2	2		Helper at aWelding workshop	HH200808	6	0											1	1	1	1		1	0		0	2	0				1	3	2	1	0	0	0
1	1	1	0	G230808	20	4		2	10	2	0	3	2		Welding	HH230808	1	1	1	1	0	0	0	0		1	1		1	1	1	1		1	0		0	3	0				1	1	1	0	0	0	0
1	1	1	0	G200808	20	4		2	12	2	0	3	3	Nsuburameere		HH200808	1	1	1 2	1	1	0	0	0		0			0										0				0	1	1	0	0	0	0
1	1	1	0	H070912	20	3		1	1	1	0	2	1			HH070907	1	1	1 2 4	1	1	0	1	0		1	1		1	1	5	1		1	1	4	0	4	1	0			0	2	2	1	1	1	0
1	1	1	0	H240806	20	2		4	16	1	0	2	1			HH240806	7	1	1 2 4	1	1	0	1	0		0			0										0				0	3	3	0	1	1	0
1	1	1	0	H240811	20	4		4	17	8	0	2	1			HH240811	2	1	1 2 4	1	1	0	1	0		0			0										0				1	1	1	0	0	0	0
1	1	1	0	C240802	20	2		4	16	8	0	3	3		Mobile money	HH240802	10	1	3	0	0	1	0	0		1	3		1	1	3	3		1	1	1	0	3	1	1	0		0	2	2	0	1	1	0
1	1	1	0	A220808	20	1		2	13	1	1	5	1		Mulunzi wankoko	HH220808	2	1	1	1	0	0	0	0		0			1	0	5	1		1	1	1	0	4	1	1	1	0	0	1	1	0	0	0	0
1	1	1	0	B050904	20	3		1	4	1	0	2	1			HH050904	10	1	1	1	0	0	0	0		0			0										0				0	3	3	1	0	0	0
1	1	1	0	B290811	20	1		5	7	8	0	2	3		Hardware	HH290811	1	1	1	1	0	0	0	0		0			0										0				1	3	3	1	1	1	0
1	1	1	0	C220803	20	3		2	15	5	0	3	1			HH220803	4	1	1 2	1	1	0	0	0		1	1		1	0	5	1		1	1	1	0	4	1	1	0		0	2	2	0	0	0	0
1	1	1	0	A310802	20	3		3	29	1	0	2	6			HH310802	7	1	4	0	0	0	1	0		1	4		1	1	1	4		1	1	4	0	2	0				1	1	1	0	0	0	0
1	1	1	0	F070910	20	3		1	3	1	1	5	3	Shop Keeper		HH070910	1	1	1 4	1	0	0	1	0		1	1		1	1	1	1		1	0		0	3	1	1	1	0	1	1	1	0	1	1	0
1	1	1	0	B290801	20	3		5	7	8	0	3	3		Secretarial	HH290801	1	1	4	0	0	0	1	0		1	4		1	0	5	1		1	0		0	4	0				0	2	2	0	1	1	0
1	1	1	0	A010901	20	2		3	27	4	0	2	2		Welder	HH010902	2	0											1	1	2	1		1	1	1	0	4	1	1	1	0	0	3	3	1	1	1	0
1	1	1	0	A050908	20	3		1	6	1	0	3	2		Mubazzi	HH050908	2	1	2	0	1	0	0	0		1	2		1	1	1	2		1	0		0	2	1	1	1	0	0	2	2	0	0	0	0
1	1	1	0	A060902	20	3		7	24	4	0	3	6			HH060902	2	1	4	0	0	0	1	0		1	4		1	0	5	4		1	1	3	0	4	0				1	3	3	0	1	1	0
1	1	1	0	A240801	20	3		4	16	1	0	2	1			HH240801	2	1	1	1	0	0	0	0		1	1		1	1	2	1		1	1	6	0	1	0				1	3	3	1	1	1	0
1	1	1	0	A240810	20	3		4	17	1	0	3	3		Nsiika chapati	HH240810	1	1	1	1	0	0	0	0		1	1		1	1	5	1		1	0		0	2	1	1	1	0	1	2	2	0	1	1	0
1	1	1	0	B060908	20	1		7	24	8	0	2	3		Barbar	HH060908	1	1	1	1	0	0	0	0		1	1		1	1	1	1		1	1	5	0	1	1	0			1	2	2	1	1	1	0
1	1	1	0	B070906	20	3		1	1	8	0	3	2			HH070906	1	1	1 2	1	1	0	0	0		1	4		1	1	2	4		1	0		0	2	0				1	1	1	1	0	0	0
1	1	1	0	B240801	20	3		4	16	8	0	4	6			HH240801	1	1	1	1	0	0	0	0		1	1		1	1	2	1		1	1	1	0	2	1	1	1	0	1	3	3	1	1	1	1
1	1	1	0	B280805	20	1		6	20	1	1	4	3	Trader		HH280805	3	1	1	1	0	0	0	0		1	1		1	0	5	1		1	1	4	0	1	0				1	2	2	1	0	0	0
1	1	1	0	B310814	20	3		3	27	8	0	1	3		Fisherman	HH310814	8	1	1	1	0	0	0	0		1	1		1	0	5	1		1	1	3	0	4	0				0	3	3	1	1	1	1
1	1	1	0	C270810	20	3		6	18	1	0	3	1			HH270811	11	1	1 2	1	1	0	0	0		1	4		1	1	2	2		1	1	3	0	1	0				0	2	3	0	1	1	0
1	1	1	0	C280805	20	3		6	20	2	0	3	1			HH280806	1	1	1	1	0	0	0	0		0			1	1	3	4		1	1	1	0	2	1	1	1	0	1	1	1	0	0	0	0
1	1	1	0	C300808	20	3		3	31	5	0	3	1			HH300808	3	1	1	1	0	0	0	0		1	1		1	1	3	1		1	1	1	0	3	1	1	1	0	0	3	3	1	2	0	0
1	1	1	0	D230807	20	3		2	10	2	0	3	3		Resturant attendant	HH230807	1	1	1	1	0	0	0	0		0			1	1	1	1		1	1	4	0	2	0				0	3	3	0	1	1	0
1	1	1	0	F220811	20	1		2	13	1	0	2	1			HH220811	1	0											1	1	3	1		1	1	1	0	1	1	1	1	0	1	3	3	1	1	1	0
1	1	1	0	F270804	20	1		6	19	1	0	2	2	Njokya byuma		HH270804	10	1	1 2	1	1	0	0	0		0			0										0				1	2	2	0	1	1	0
1	1	1	0	F270805	20	1		6	19	2	0	4	3		Water supplier	HH270805	2	1	1 2	1	1	0	0	0		1	1		1	0	5	1		1	0		0	1	1	0			1	2	2	0	1	1	0
1	1	1	0	F280806	20	2		6	20	1	1	4	6			HH280806	8	1	1 4	1	0	0	1	0		0			1	1	1	4		1	1	3	0	2	1	0			1	1	2	0	0	0	0
1	1	1	0	F300804	20	2		3	30	1	0	3	1			HH300804	5	1	1 4	1	0	0	1	0		1	1		1	1	5	1		1	0		0	2	0				1	3	3	1	1	1	0
1	1	1	0	F300812	20	2		3	31	3	0	3	1			HH300812	2	1	1	1	0	0	0	0		1	1		1	1	2	1		1	1	1	0	2	1	1	1	0	1	2	2	0	2	0	0
1	1	1	0	G040901	20	1		1	2	2	0	2	3		Muvubi	HH040901	6	1	1	1	0	0	0	0		1	1		1	1	2	1		1	1	6	0	2	1	0			1	1	1	0	0	0	0
1	1	1	0	G050908	20	4		1	6	8	0	2	3		Sikachapati	HH050908	3	1	1	1	0	0	0	0		1	1		1	1	2	1		1	1	3	0	2	0				1	1	1	0	0	0	0
1	1	1	0	G230809	20	1		2	10	2	0	4	3		Mereyankoko	HH230809	1	1	1	1	0	0	0	0		1	1		1	1	3	1		1	0		0	2	0				1	2	2	0	1	1	0
1	1	1	0	G240803	20	3		4	16	1	0	2	1			HH240803	2	1	1	1	0	0	0	0		1	1		1	1	2	1		1	1	4	0	2	0				1	3	3	0	1	1	0
1	1	1	0	G240807	20	3		4	17	8	0	5	2		Enurse	HH240807	2	1	1	1	0	0	0	0		1	1		1	1	1	1		1	0		0	2	0				1	1	1	1	1	1	0
1	1	1	0	G280805	20	2		6	20	3	0	2	2			HH280805	2	1	1	1	0	0	0	0		1	1		1	1	1	1		1	1	4	0	2	1	1	1	0	0	1	1	0	0	0	0
1	1	1	0	H010907	20	3		7	26	2	0	2	3			HH010916	1	1	1 2 4	1	1	0	1	0		1	1		1	1	5	1		1	0		0	4	0				0	2	2	0	0	0	0
1	1	1	0	H040902	20	3		1	2	2	0	3	6			HH040911	5	1	1 2 4	1	1	0	1	0		0			0										0				1	1	1	0	0	0	0
1	1	1	0	H040910	20	2		1	3	3	0	2	1			HH040904	2	1	1 2 4	1	1	0	1	0		1	1		1	1	2	1		1	1	1	0	1	1	1	1	0	0	3	3	1	1	1	0
1	1	1	0	H200805	20	3		2	12	1	1	3	3	Matafari		HH200809	4	1	1 2 4	1	1	0	1	0		1	1		1	1	1	2		1	1	1	0	3	1	1	1	0	1	2	2	0	0	0	1
1	1	1	0	H200806	20	2		2	11	8	0	3	2	Makanika		HH200804	1	1	1	1	0	0	0	0		0			0										0				1	1	1	0	0	0	0
1	1	1	0	H230804	20	5	Isamasiya	2	14	1	0	3	1			HH230804	2	1	1 2 4	1	1	0	1	0		1	2		0										0				1	2	2	0	1	1	0
1	1	1	0	H240804	20	3		4	16	1	0	3	3	Kusubula		HH240804	6	1	1 2 4	1	1	0	1	0		1	1		1	1	4	1		1	0		0	1	1	1	0		1	3	3	0	1	1	0
1	1	1	0	H270804	20	1		6	19	1	0	2	2		Kokya buuma	HH270804	1	1	1 2 4	1	1	0	1	0		1	1		1	1	5	4		1	1	1	0	4	1	0			1	2	2	0	1	1	0
1	1	1	0	H270811	20	2		6	18	3	0	2	2			HH270811	2	1	2 4	0	1	0	1	0		1	4		1	1	1	1		1	0		0	2	1	1	1	0	1	2	2	0	0	0	0
1	1	1	0	H290812	20	2		5	7	3	0	2	2		Painter	HH290812	2	1	1 2 4	1	1	0	1	0		1	4		1	1	5	4		1	1	1	0	1	1	1	1	0	0	2	2	1	0	0	0
1	1	1	0	H300802	20	2		3	30	1	0	3	3	Barkery		HH300802	2	1	1 2 4	1	1	0	1	0		1	1		1	1	4	1		1	1	1	0	1	1	1	1	0	1	2	2	1	1	1	0
1	1	1	0	H310808	20	3		3	28	2	0	3	1			HH310809	1	1	1 2 4	1	1	0	1	0		1	1		1	1	1	1		1	0		0	1	0				0	2	2	1	1	1	0
1	1	1	0	H310813	20	2		3	28	1	0	3	2	Ejokya muliro		HH310814	1	1	1 2 4	1	1	0	1	0		1	1		1	1	1	1		1	1	1	0	2	1	1	1	0	1	3	3	1	1	1	0
1	1	1	0	C240803	20	3		6	19	1	0	3	3	Chapati		HH270802	1	1	2 4	0	1	0	1	0		1	4		1	1	1	4		1	0		0	1	0				0	2	1	0	1	1	0
1	1	1	0	C230802	20	2		2	14	7	0	2	3		Causal worker	HH230802	1	1	1	1	0	0	0	0		0			0										0				0	2	1	0	0	0	0
1	1	1	0	C220811	20	3		2	13	8	0	3	1			HH220811	1	1	1	1	0	0	0	0		0			0										0				1	1	1	0	1	1	0
1	1	1	0	F040909	20	3		1	2	1	0	2	3		Nkima Mazzi	HH040909	1	1	1	1	0	0	0	0		1	4		1	1	2	4		1	1	4	0	2	1	0			1	3	2	0	1	1	0
1	1	1	0	E010909	20	2		3	27	2	0	2	1			HH010908	3	1	1	1	0	0	0	0		1	1		1	1	1	1		1	1	3	0	1	0				1	1	1	0	0	0	0
1	1	1	0	E010915	20	1		7	26	2	1	3	6			HH010912	1	1	1	1	0	0	0	0		1	1		1	1	1	4		1	1	4	0	2	1	1	0		1	2	2	0	0	0	0
1	1	1	0	E050909	20	1		1	6	1	0	2	3	Kusubula nGoye		HH050909	1	1	1 4	1	0	0	1	0		1	4		1	1	1	4		1	1	3	0	2	0				1	2	2	1	1	1	0
1	1	1	0	B300808	20	1		3	30	8	0	2	1			HH300808	2	0											0										0				1	3	3	1	1	1	0
1	1	1	0	F280805	20	2		6	20	1	1	5	6			HH280805	3	1	1	1	0	0	0	0		1	4		1	1	5	4		1	1	1	0	1	0				0	3	3	1	1	1	0
1	1	1	0	B070902	19	3		1	1	8	1	4	3			HH070902	5	1	1	1	0	0	0	0		1	4		1	1	1	4		1	1	3	0	2	0				1	2	2	1	1	1	0
1	1	1	0	C050910	19	1		1	6	2	0	3	6			HH050911	1	1	1 4	1	0	0	1	0		1	4		1	1	1	4		1	1	3	0	1	0				1	1	1	0	1	1	0
1	1	1	0	I230804	19	3		2	14	1	1	3	6			HH230804	6	1	1 2	1	1	0	0	0		0			1	0	5	4		1	1	3	0	4	0				1	3	3	1	1	1	0
1	1	1	0	H240814	19	3		4	17	1	1	3	6			HH240814	1	1	1 2 4	1	1	0	1	0		1	1		1	1	1	1		1	0		0	1	1	1	0		0	2	2	0	1	1	0
1	1	1	0	H010906	19	3		7	26	1	0	2	1			HH010915	2	1	1 2 4	1	1	0	1	0		1	1		1	1	2	1		1	1	1	0	3	1	1	1	0	1	3	3	1	0	0	0
1	1	1	0	A010906	19	2		3	27	2	0	2	1			HH010906	3	0											0										0				0	1	1	0	0	0	0
1	1	1	0	H310810	19	3		3	28	2	0	2	1			HH310811	1	1	1 2 4	1	1	0	1	0		0			0										0				1	1	1	0	0	0	0
1	1	1	0	C230801	19	1		2	14	7	0	2	1		Farm employee	HH230801	1	0											1	1	1	1		1	1	6	0	3	0				1	1	1	0	0	0	0
1	1	1	0	B040906	19	3		1	3	8	0	2	2		Mechanic	HH040906	1	1	1	1	0	0	0	0		1	4		1	1	1	4		1	0		0	3	1	0			0	1	1	0	1	1	0
1	1	1	0	H040903	19	3		1	2	1	0	3	2			HH040912	4	1	1 2 4	1	1	0	1	0		1	1		1	1	5	1		1	1	4	0	4	0				0	1	1	0	0	0	0
1	1	1	0	H050911	19	4		1	4	2	0	3	3			HH050906	1	1	1 2 4	1	1	0	1	0		1	1		1	1	5	1		1	1	4	0	4	0				0	2	2	1	1	1	0
1	1	1	0	H070911	19	3		1	1	1	0	2	1			HH070906	10	1	1 2 4	1	1	0	1	0		1	1		1	1	5	4		1	1	4	0	4	1	1	1	0	1	3	3	1	1	1	0
1	1	1	0	H240812	19	1		4	17	1	1	3	6			HH240812	8	1	1 2 4	1	1	0	1	0		1	1		1	1	4	1		1	1	4	0	1	1	0			1	1	1	0	0	0	0
1	1	1	0	I310801	19	3		3	29	1	0	2	3	kuba buloka		HH310802	1	1	1 2 3	1	1	1	0	0		1	1		1	1	1	1		1	0		0	1	0				1	2	2	0	0	0	0
1	1	1	0	B010910	19	3		7	26	1	1	2	1			HH010910	3	1	1	1	0	0	0	0		1	1		1	1	1	1		1	1	4	0	3	1	1	1	0	1	3	3	0	1	1	0
1	1	1	0	F040906	19	3		1	2	4	0	2	3		Nvuba Ku mwalo e bukibira	HH040906	1	0											1	0	5	1		1	0		0	2	0				1	2	3	0	0	0	0
1	1	1	0	F040913	19	3		1	2	1	1	4	6			HH040913	1	1	1	1	0	0	0	0		1	1		1	1	2	1		1	1	3	0	2	0				1	2	2	0	1	1	0
1	1	1	0	C280814	19	3		5	9	2	1	4	6			HH280815	7	1	1	1	0	0	0	0		1	1		1	1	2	1		1	1	3	0	2	0				0	1	1	0	1	1	0
1	1	1	0	C050902	19	3		1	4	5	0	3	2			HH050902	3	1	1	1	0	0	0	0		1	1		1	1	2	1		1	1	1	0	4	1	1	1	0	0	2	2	0	0	0	0
1	1	1	0	C070903	19	2		1	1	2	0	3	3			HH070903	1	1	2	0	1	0	0	0		1	2		1	1	1	2		1	0		0	2	0				1	2	2	0	2	0	0
1	1	1	0	A290812	19	1		5	7	1	0	2	3		Asiika chapati	HH290813	10	0											0										1	0			1	2	2	0	1	1	0
1	1	1	0	B040910	19	3		1	3	1	0	3	2			HH040910	1	1	4	0	0	0	1	0		1	4		1	1	4	4		1	1	1	0	2	1	1	1	0	1	3	3	1	1	1	0
1	1	1	0	B070909	19	1		1	2	8	0	2	3		Chapat maker	HH070909	1	1	4	0	0	0	1	0		1	4		1	1	1	4		1	1	5	0	3	1	0			1	2	2	1	0	0	0
1	1	1	0	A280812	19	1		5	9	1	1	4	6			HH280812	3	1	1 4	1	0	0	1	0		1	4		1	0	5	4		1	1	3	0	4	0				1	2	2	0	1	1	0
1	1	1	0	F310806	19	1		3	29	3	0	3	2			HH310806	3	1	1 4	1	0	0	1	0		0			1	0	5	1		1	0		0	1	1	0			1	3	1	0	2	1	0
1	1	1	0	B240809	19	3		4	17	1	0	3	1			HH240809	1	1	1	1	0	0	0	0		1	1		1	0	5	1		1	0		0	4	0				1	3	3	1	1	1	1
1	1	1	0	B290802	19	3		5	7	1	0	3	2		Makanika	HH290802	1	1	1 3	1	0	1	0	0		1	2		1	1	2	1		1	0		0	1	0				0	2	2	1	0	0	0
1	1	1	0	A040905	19	3		1	4	4	0	2	2			HH050905	2	1	1	1	0	0	0	0		1	1		1	1	2	1		1	1	2	0	2	0				1	3	3	0	0	0	0
1	1	1	0	A200809	19	1		2	12	2	0	3	2		Welding	HH200809	8	1	1	1	0	0	0	0		1	1		1	1	4	1		1	0		0	2	0				1	1	1	1	1	1	0
1	1	1	0	A240812	19	2		4	17	1	0	2	3	Musubuzi wamwanyi		HH240812	8	1	1	1	0	0	0	0		1	1		1	0	5	1		1	1	3	0	4	0				0	2	2	0	1	1	0
1	1	1	0	A240814	19	2		4	17	1	1	3	6			HH240814	5	1	1	1	0	0	0	0		1	1		1	1	5	1		1	0		0	4	0				1	1	1	0	0	0	0
1	1	1	0	A290804	19	3		5	8	1	0	3	3		Asiika kyapati	HH290804	4	1	1	1	0	0	0	0		1	1		1	1	1	1		1	0		0	3	1	1	1	0	1	2	2	0	1	1	0
1	1	1	0	A290807	19	3		5	8	1	1	3	6			HH290808	6	1	1	1	0	0	0	0		1	1		1	0	2	1		1	0		0	2	0				0	1	1	0	0	0	0
1	1	1	0	A290813	19	2		5	7	1	1	4	6			HH290814	4	1	1	1	0	0	0	0		1	1		1	0	5	1		1	1	3	0	4	0				1	2	2	0	0	0	0
1	1	1	0	A310806	19	3		3	29	3	0	2	2		Abajja	HH310806	3	1	4	0	0	0	1	0		1	4		1	1	1	4		1	1	3	0	2	1	0			1	2	2	0	0	0	0
1	1	1	0	B011001	19	2		4	16	8	0	2	3	Asubula mwani		HH011001	10	0											0										1	0			0	2	2	0	0	0	0
1	1	1	0	B030903	19	4		7	21	1	0	3	3			HH030904	1	1	1 3	1	0	1	0	0		1	4		1	0	5	4		1	1	5	0	1	1	1	0		0	3	3	1	1	1	1
1	1	1	0	B270809	19	2		6	18	1	0	3	1			HH270809	5	0											0										0				0	2	2	0	1	1	0
1	1	1	0	E070912	19	3		1	6	1	0	2	3		Muvubi	HH070912	1	1	1 2 3 4	1	1	1	1	0		1	4		1	1	2	4		1	1	4	1		0				1	1	1	1	1	1	0
1	1	1	0	G030904	19	5	SDA	7	21	8	0	2	1			HH030904	1	1	1	1	0	0	0	0		1	1		1	1	2	1		1	1	4	0	1	0				0	1	1	0	0	0	0
1	1	1	0	G040905	19	4		1	2	8	0	2	1			HH040905	5	1	1	1	0	0	0	0		1	1		1	1	2	1		1	1	4	0	2	0				0	1	1	0	0	0	0
1	1	1	0	G050913	19	3		1	6	8	1	3	7		Student	HH050913	1	1	1	1	0	0	0	0		1	1		1	1	2	1		1	1	3	0	2	0				1	1	1	0	0	0	0
1	1	1	0	G060906	19	3		7	24	8	1	5	3		Maizemillers	HH060906	2	1	1	1	0	0	0	0		1	1		1	1	2	1		1	0		0	2	0				1	1	1	0	0	0	0
1	1	1	0	G270802	19	3		6	19	8	0	3	3		Nsikachapat	HH270802	1	1	1	1	0	0	0	0		1	4		1	1	2	4		1	1	3	0	2	0				0	1	1	0	1	1	0
1	1	1	0	H010903	19	3		7	26	1	0	4	6			HH010912	2	1	1 2 4	1	1	0	1	0		1	1		1	1	1	1		1	1	1	0	2	1	0			1	2	2	1	1	1	0
1	1	1	0	H030904	19	3		7	22	2	0	2	1			HH030912	1	1	1 2 4	1	1	0	1	0		1	4		1	1	5	4		1	1	3	0	4	0				1	1	1	0	0	0	0
1	1	1	0	H030909	19	3		7	21	1	0	3	6			HH030903	1	1	1 2 4	1	1	0	1	0		1	1		1	1	5	1		1	1	1	0	4	1	0			1	2	2	1	1	1	0
1	1	1	0	H040904	19	1		1	2	1	0	2	3		Muvubi	HH040912	1	1	1 2 4	1	1	0	1	0		1	1		1	1	5	4		1	0		0	4	0				1	2	2	1	1	1	0
1	1	1	0	H040915	19	5	SDA	1	2	1	1	3	1			HH040909	1	1	1 2 4	1	1	0	1	0		1	1		1	1	5	1		1	1	4	0	4	0				0	3	3	1	1	1	1
1	1	1	0	H290802	19	3		5	8	2	0	3	1			HH290802	5	1	1 2 4	1	1	0	1	0		1	4		1	1	3	4		1	1	4	0	1	0				1	3	3	1	1	1	0
1	1	1	0	H290803	19	1		5	8	2	0	3	1			HH290803	5	1	1 2 4	1	1	0	1	0		1	1		1	0	5	1		1	1	4	0	4	1	0			1	2	2	0	1	1	0
1	1	1	0	H200807	19	2		2	11	1	0	3	2	Makanika		HH200805	1	1	4	0	0	0	1	0		1	4		0										0				1	2	2	1	1	1	1
1	1	1	0	I230805	19	3		4	16	2	0	3	6			HH240804	6	1	1	1	0	0	0	0		1	1		1	0	5	1		1	1	6	0	4	0				0	1	1	0	0	0	0
1	1	1	0	F050912	19	3		1	6	4	0	3	3		Driver	HH050912	1	1	1 2	1	1	0	0	0		1	1		1	1	1	1		1	1	3	0	1	0				1	3	3	0	1	1	0
1	1	1	0	E010906	19	3		3	27	2	0	3	1			HH010907	3	1	1	1	0	0	0	0		1	1		1	1	1	1		1	1	5	0	1	0				1	1	1	0	0	0	0
1	1	1	0	E050908	19	3		1	6	1	1	3	3	Ntunda byenyanja		HH050908	1	1	1	1	0	0	0	0		1	4		1	1	1	4		1	1	3	0	1	1	0			1	2	2	0	1	1	0
1	1	1	0	E220801	19	2		2	13	8	1	3	1			HH220809	7	1	1	1	0	0	0	0		0			0										0				0	1	1	0	0	0	0
1	1	1	0	E230806	19	3		2	10	2	0	2	2		Askari	HH230807	2	1	1	1	0	0	0	0		1	1		1	1	2	1		1	1	3	0	2	0				1	2	2	0	1	1	0
1	1	1	0	E230807	19	3		2	10	2	0	2	1			HH230809	5	1	1	1	0	0	0	0		0			1	0	1	1		1	1	4	0	2	0				0	2	2	1	0	1	1
1	1	1	0	H270807	19	1		6	19	1	0	3	2			HH270807	2	1	1 2 4	1	1	0	1	0		1	1		1	1	4	1		1	1	1	0	1	1	1	0		1	2	2	0	0	0	0
1	1	1	0	F060912	19	3		7	23	1	0	2	2			HH060912	1	1	1	1	0	0	0	0		0			1	0	5	1		1	1	4	0	4	0				1	1	1	0	1	1	0
1	1	1	0	F030912	18	1		7	21	2	1	3	6			HH030912	11	1	1	1	0	0	0	0		0			1	0	5	5	Kusomero e mitala Maria Islamic Ps	1	1	3	0	2	0				1	1	1	0	0	0	0
1	1	1	0	F010913	18	3		7	26	1	1	3	6			HH010913	6	0											1	0	5	1		1	0		0	2	0				0	1	1	0	1	0	0
1	1	1	0	F310804	18	1		3	29	1	1	3	3		Nsika chapati, nokuzimba	HH310804	5	1	1 4	1	0	0	1	0		0			0										0				1	3	1	0	1	0	0
1	1	1	0	C060908	18	1		7	24	2	1	3	1			HH060908	1	1	1 4	1	0	0	1	0		1	4		1	1	2	1		1	1	3	0	3	0				1	2	2	0	1	1	0
1	1	1	0	C310805	18	3		3	29	2	0	2	3	Brick layer		HH310805	2	1	1	1	0	0	0	0		0			0										0				0	1	1	0	0	0	0
1	1	1	0	B220807	18	1		2	10	8	0	3	2		Builder	HH230806	1	1	1	1	0	0	0	0		1	1		1	0	5	1		1	1	3	0	1	0				1	3	3	1	1	1	1
1	1	1	0	B240813	18	3		4	17	8	1	4	1			HH240812	6	1	1	1	0	0	0	0		1	4		1	1	3	4		1	0		0	1	0				1	1	1	0	0	0	0
1	1	1	0	C290810	18	3		5	7	2	0	3	2			HH290812	1	1	1 2	1	1	0	0	0		0			0										0				1	1	1	0	1	1	0
1	1	1	0	G270809	18	3		6	18	8	1	3	1			HH270809	8	1	1	1	0	0	0	0		1	1		1	1	5	1		1	1	4	0	1	0				0	3	3	0	1	1	0
1	1	1	0	B060903	18	1		7	24	8	1	3	6			HH060903	4	1	1	1	0	0	0	0		0			0										0				1	3	3	1	1	1	0
1	1	1	0	G060909	18	1		7	23	8	0	2	1			HH060909	5	0											0										0				1	1	1	0	0	0	0
1	1	1	0	A310803	18	3		3	29	4	0	2	3			HH310803	8	0											0										0				1	3	3	1	0	0	0
1	1	1	0	G070912	18	2		1	2	8	0	2	1			HH070912	3	0											0										0				0	1	1	0	0	0	0
1	1	1	0	E070903	18	1		1	1	1	0	3	3	Selling tapes for music		HH070903	1	1	1 2 4	1	1	0	1	0		1	1		1	1	1	4		1	1	4	0	1	1	1	1	0	1	1	1	0	1	1	0
1	1	1	0	H060902	18	3		7	25	1	0	2	1			HH060910	2	1	1 2 4	1	1	0	1	0		1	4		1	1	5	4		1	1	4	0	4	1	0			0	1	1	0	0	0	0
1	1	1	0	H060904	18	3		7	25	3	0	2	1			HH060904	3	1	1 2 4	1	1	0	1	0		1	1		1	1	5	1		1	1	1	0	4	1	0			1	2	2	1	1	1	0
1	1	1	0	H280806	18	3		6	20	1	0	2	1			HH280805	3	1	1 2 4	1	1	0	1	0		0			0										1	0			1	2	3	1	0	1	0
1	1	1	0	H290810	18	4		5	7	2	1	3	2			HH290810	2	1	1 2 4	1	1	0	1	0		1	1		1	1	1	1		1	1	1	0	1	0				0	1	1	0	0	0	0
1	1	1	0	H310805	18	2		3	29	2	1	3	6			HH310806	4	1	1 2 4	1	1	0	1	0		0			0										0				1	1	1	0	0	0	0
1	1	1	0	H310806	18	3		3	29	2	1	3	6			HH310807	4	1	1 2 4	1	1	0	1	0		1	1		1	1	1	1		1	0		0	1	0				1	2	2	1	1	1	0
1	1	1	0	H300815	18	3		3	30	1	0	2	2			HH300806	3	1	1 2 4	1	1	0	1	0		0			0										0				0	3	3	1	1	1	0
1	1	1	0	A240813	18	3		4	17	1	0	2	2			HH240813	6	1	1	1	0	0	0	0		0			0										0				1	2	2	0	1	1	0
1	1	1	0	G240804	18	3		4	16	8	1	3	7		Student	HH240804	5	1	1	1	0	0	0	0		0			0										0				1	1	1	0	0	0	0
1	1	1	0	G220808	18	3		2	13	2	0	3	1			HH220808	8	1	1	1	0	0	0	0		0			0										0				0	1	1	0	1	0	0
1	1	1	0	B220809	18	3		2	13	8	1	3	6			HH220808	11	1	1	1	0	0	0	0		0			0										0				0	1	1	0	0	0	1
1	1	1	0	C040903	18	3		1	3	2	0	2	3	Fishermen		HH040903	2	1	1 2 4	1	1	0	1	0		1	4		1	1	1	4		1	1	3	0	3	0				0	1	1	0	1	1	0
1	1	1	0	C040908	18	3		1	3	2	0	2	1			HH040908	1	1	1 2	1	1	0	0	0		0			0										0				1	1	1	0	0	0	0
1	1	1	0	H060901	18	1		7	24	2	0	2	3		Saloon	HH060901	2	1	1 2 4	1	1	0	1	0		0			0										0				1	1	1	0	0	0	0
1	1	1	0	A030910	18	1		7	22	1	0	3	6			HH030910	2	1	4	0	0	0	1	0		0			0										0				1	2	2	0	0	0	0
1	1	1	0	G030901	18	1		7	21	8	1	3	7		Student	HH030901	7	1	1	1	0	0	0	0		0			0										0				1	1	1	0	0	0	0
1	1	1	0	B050901	18	2		1	4	8	0	3	2			HH050901	1	1	1	1	0	0	0	0		1	1		1	1	4	1		1	0		0	4	0				0	2	2	0	1	1	0
1	1	1	0	C270805	18	5	SDA	6	19	2	0	3	3			HH240806	1	0											0										0				0	1	1	0	0	0	0
1	1	1	0	F070906	18	1		1	1	1	1	3	6			HH070906	3	1	4	0	0	0	1	0		1	4		1	0	4	4		1	1	3	0	2	0				1	1	1	0	1	0	0
1	1	1	0	B310810	18	2		3	27	8	0	2	2			HH310810	9	1	1	1	0	0	0	0		1	4		1	1	3	4		1	0		0	1	0				1	3	3	1	1	1	1
1	1	1	0	A040901	18	5	SDA	1	2	1	1	3	3		Muvubi	HH040901	2	1	4	0	0	0	1	0		0			1	0	5	4		1	1	3	0	4	0				1	1	1	0	0	0	0
1	1	1	0	A050904	18	3		1	4	2	1	3	6			HH050904	5	1	4	0	0	0	1	0		1	4		1	1	1	4		1	1	3	0	2	0				1	1	1	0	0	0	0
1	1	1	0	A050911	18	4		1	6	2	0	2	3		Asala nviiri	HH050911	2	1	1	1	0	0	0	0		1	1		1	1	1	1		1	0		0	2	0				0	1	1	0	0	0	0
1	1	1	0	A060914	18	1		7	23	2	1	3	6			HH060914	2	1	1	1	0	0	0	0		1	1		1	0	5	1		1	0		0	2	0				1	1	1	0	0	0	0
1	1	1	0	A070909	18	3		1	2	1	0	2	3		Muvubi	HH070909	2	1	1	1	0	0	0	0		1	1		1	0	5	1		1	0		0	4	0				0	2	2	0	0	0	0
1	1	1	0	A200810	18	1		2	12	1	0	3	2			HH200810	11	0											1	1	6	1		1	1	4	0	3	1	0			1	3	3	1	2	1	0
1	1	1	0	A230803	18	3		2	14	1	1	3	6			HH230803	7	1	1	1	0	0	0	0		0			1	0	5	1		1	0		0	4	0				1	1	1	0	0	0	0
1	1	1	0	A240815	18	3		4	17	1	0	3	6			HH240815	2	1	1	1	0	0	0	0		1	1		1	1	1	1		1	1	3	0	2	1	0			0	2	2	0	1	1	0
1	1	1	0	A290810	18	3		5	7	1	0	2	2			HH290811	2	1	1	1	0	0	0	0		1	1		1	0	5	1		1	1	6	0	4	0				1	2	2	0	1	1	0
1	1	1	0	A300803	18	2		3	30	1	1	3	6			HH300803	4	1	4	0	0	0	1	0		1	4		1	1	1	4		1	0		0	4	0				1	2	2	0	0	0	0
1	1	1	0	A300813	18	3		3	31	7	1	3	6			HH300813	8	1	4	0	0	0	1	0		1	4		1	0	5	4		1	0		0	4	0				0	1	1	0	0	0	0
1	1	1	0	A310815	18	2		3	28	1	0	2	2			HH310815	9	1	4	0	0	0	1	0		1	4		1	1	2	4		1	0		0	2	0				0	2	2	0	0	0	0
1	1	1	0	B040908	18	3		1	3	1	1	3	3		Fishing	HH040908	1	1	1	1	0	0	0	0		1	4		1	1	1	4		1	1	1	0	2	1	1	1	0	1	3	3	1	1	1	0
1	1	1	0	B060902	18	1		7	24	8	0	2	2		Capenter	HH060902	3	1	4	0	0	0	1	0		1	4		1	0	5	4		1	0		0	4	1	0			1	1	1	0	1	1	0
1	1	1	0	B060904	18	1		7	24	8	0	3	3		Barbar	HH060904	4	1	1	1	0	0	0	0		1	1		1	1	1	4		1	0		0	2	1	0			1	3	3	1	1	1	0
1	1	1	0	B060907	18	3		7	24	8	0	2	2		Capenter	HH060907	1	0											0										0				0	3	3	1	1	1	0
1	1	1	0	B220804	18	3		2	15	8	0	2	1			HH220804	4	0											0										0				0	1	1	0	0	0	0
1	1	1	0	B230803	18	3		2	14	8	0	2	3		Brike maker	HH230803	2	1	1	1	0	0	0	0		0			0										0				0	3	3	1	1	0	1
1	1	1	0	B310811	18	4		3	27	1	0	2	2			HH310811	1	1	2	0	1	0	0	0		1	4		1	1	1	4		1	1	3	0	1	0				1	1	1	0	0	0	0
1	1	1	0	E200810	18	3		2	12	8	0	3	3		Brick making	HH200810	3	0											0										1	0			1	3	3	0	1	1	0
1	1	1	0	F050909	18	3		1	6	3	0	2	2			HH050909	2	0											1	0	5	1		1	0		0	2	0				1	2	2	0	1	1	0
1	1	1	0	F060910	18	3		7	23	3	0	3	1			HH060910	1	1	1 4	1	0	0	1	0		1	1		1	0	5	1		1	1	4	0	1	1	0			1	1	1	0	2	0	0
1	1	1	0	F070914	18	1		1	3	1	1	3	6			HH070914	8	1	1 4	1	0	0	1	0		1	1		1	1	1	2		1	1	3	0	3	0				1	3	3	0	1	0	0
1	1	1	0	F200804	18	2		2	12	1	1	3	3		Brick layer	HH200807	7	1	1	1	0	0	0	0		1	1		1	0	5	1		1	0		0	4	1	0			1	2	2	0	1	1	0
1	1	1	0	G040902	18	5	SDA	1	2	8	0	2	3		Muvubi	HH040902	8	1	1	1	0	0	0	0		1	1		1	1	5	1		1	1	4	0	1	1	1	1	0	1	1	1	0	0	0	0
1	1	1	0	G070906	18	1		1	1	8	1	3	7		Student	HH070906	4	1	4	0	0	0	1	0		1	4		1	1	2	4		1	0		0	2	0				1	1	1	0	0	0	0
1	1	1	0	G070907	18	1		1	1	8	1	3	7		Student	HH070907	1	1	4	0	0	0	1	0		1	4		1	1	2	4		1	0		0	2	0				1	1	1	0	0	0	0
1	1	1	0	G200804	18	3		2	11	1	0	3	2		Welding	HH200804	6	1	1	1	0	0	0	0		1	1		1	1	6	1		1	1	4	0	2	0				1	1	3	0	1	1	0
1	1	1	0	G270806	18	2		6	19	8	1	3	7		Student	HH270806	2	1	1	1	0	0	0	0		1	1		1	1	1	1		1	1	6	0	2	0				1	1	1	0	0	0	0
1	1	1	0	G280806	18	2		6	20	8	1	3	7		Student	HH280806	5	1	1	1	0	0	0	0		1	1		1	1	4	1		1	1	4	0	2	0				1	3	3	1	1	1	0
1	1	1	0	G300802	18	2		3	30	8	1	5	7		Student	HH300802	7	1	1	1	0	0	0	0		0			1	0	5	1		1	1	3	0	1	0				1	1	1	0	0	0	0
1	1	1	0	G310803	18	2		3	29	8	1	3	7		Student	HH310803	5	1	1	1	0	0	0	0		1	1		1	1	1	1		1	0		0	2	0				1	1	1	0	0	0	0
1	1	1	0	G310811	18	3		3	28	8	0	2	1			HH310811	2	1	1	1	0	0	0	0		1	1		1	0	5	1		1	1	4	0	4	0				0	1	1	0	0	0	0
1	1	1	0	H010904	18	3		7	26	1	0	2	1			HH010913	8	1	1 2 4	1	1	0	1	0		1	4		1	1	1	4		1	0		0	4	1	0			0	1	1	0	0	0	0
1	1	1	0	H030902	18	4		7	22	1	0	3	3	Chapati		HH030910	1	1	1 2 4	1	1	0	1	0		1	4		1	1	5	4		1	1	5	0	4	0				1	1	1	0	0	0	1
1	1	1	0	H060916	18	1		7	25	1	0	3	3			HH060909	2	1	1 2 4	1	1	0	1	0		1	1		1	1	1	1		1	1	1	0	2	1	1	1	0	1	1	1	0	0	0	0
1	1	1	0	H070908	18	2		1	1	1	0	3	1			HH070903	1	1	1 2 4	1	1	0	1	0		1	1		1	1	5	1		1	1	4	0	4	1	1	1	0	1	2	2	1	1	1	0
1	1	1	0	H070909	18	1		1	1	1	0	3	1			HH070904	1	1	1 2 4	1	1	0	1	0		1	1		1	0	1	1		1	1	1	0	1	1	1	1	0	1	2	2	1	1	1	0
1	1	1	0	H270803	18	1		6	19	2	1	4	6			HH270803	8	1	1 2 4	1	1	0	1	0		0			0										0				1	1	1	0	0	0	0
1	1	1	0	H270815	18	1		6	18	2	0	3	1			HH270814	1	1	1 2 4	1	1	0	1	0		1	1		1	0	5	1		1	0		0	4	0				1	1	1	0	0	0	0
1	1	1	0	H290811	18	3		5	7	2	0	2	1			HH290811	1	1	1 2 4	1	1	0	1	0		1	1		1	1	4	1		1	0		0	1	0				1	1	1	0	0	0	0
1	1	1	0	H310807	18	4		3	29	1	0	2	1			HH310808	3	1	1 2 4	1	1	0	1	0		1	1		1	1	3	1		1	1	4	0	1	0				1	1	1	0	0	0	0
1	1	1	0	H040908	18	1		1	3	1	0	3	3		Muvubi	HH040902	10	1	1 2 4	1	1	0	1	0		1	1		1	1	1	1		1	1	4	0	2	1	0			1	1	1	0	0	0	0
1	1	1	0	E070902	18	1		1	4	1	1	5	2	Engeneering		HH070902	1	1	1 2	1	1	0	0	0		1	2		1	1	1	1		1	1	4	0	2	1	1	1	0	1	1	1	0	1	1	0
1	1	1	0	E070905	18	3		1	1	2	0	3	2			HH070905	1	1	1 2	1	1	0	0	0		1	4		1	1	2	4		1	1	1	0	2	1	1	1	0	1	1	1	0	1	1	0
1	1	1	0	E070906	18	4		1	1	1	0	4	3	Library attendant		HH070907	2	1	1 2 4	1	1	0	1	0		1	1		1	1	2	1		1	1	1	0	2	1	1	1	0	1	1	1	0	1	1	0
1	1	1	0	E160903	18	3		7	26	2	0	2	1			HH161005	1	1	2 1 4 3	1	1	1	1	0		1	1		1	1	6	1		1	1	5	0	4	1	1	1	0	0	1	1	0	0	0	0
1	1	1	0	E230802	18	3		2	14	1	0	2	2			HH230802	6	1	1	1	0	0	0	0		1	4		1	1	1	4		1	1	5	0	1	0				0	3	3	0	1	1	0
1	1	1	0	F070908	18	4		1	1	1	0	3	3	Nsala nviri		HH070908	1	1	1 3	1	0	1	0	0		1	3		1	1	1	3		1	1	1	0	3	1	0			1	3	2	0	1	1	0
1	1	1	0	E220807	18	1		2	13	8	0	2	1		Nkola munkoko zamugaga	HH220810	4	0											0										0				0	1	1	0	0	0	0
1	1	1	0	B300801	18	3		3	30	8	0	3	2		Welders	HH300801	4	0											0										0				0	1	1	0	0	0	0
1	1	1	0	A200807	18	3		2	12	2	1	3	6			HH200807	7	1	1	1	0	0	0	0		1	1		1	1	2	1		1	0		0	2	0				1	1	1	0	2	2	0
1	1	1	0	B310802	18	2		3	29	8	1	4	3		Decoration	HH310802	6	1	4	0	0	0	1	0		1	4		1	1	1	4		1	0		0	2	0				0	1	1	0	0	0	0
1	1	1	0	A290816	18	4		5	8	1	1	3	6			HH290805	8	1	3	0	0	1	0	0		0			0										0				0	1	1	0	0	0	0
1	1	1	0	F290802	17	1		5	8	2	1	3	6			HH290802	10	0											0										0				1	1	1	0	0	0	0
1	1	1	0	C050905	17	3		1	4	2	0	3	1			HH050906	1	1	1 4	1	0	0	1	0		1	1		1	1	1	1		1	1	1	0	2	0				1	2	2	0	1	1	0
1	1	1	0	A240802	17	1		4	16	2	1	3	6			HH240802	5	1	1	1	0	0	0	0		1	1		1	1	1	1		1	0		0	2	0				1	1	1	0	0	0	0
1	1	1	0	F290809	17	1		5	7	1	0	2	1			HH290809	7	1	1 2	1	1	0	0	0		1	4		1	1	1	4		1	0		0	1	1	1	1	0	1	2	2	0	1	1	0
1	1	1	0	G240809	17	3		4	17	8	0	2	2			HH240809	11	1	1	1	0	0	0	0		0			0										0				1	1	1	0	0	0	0
1	1	1	0	G300814	17	3		3	31	8	1	3	7		Student	HH300814	5	1	1	1	0	0	0	0		1	1		1	1	3	1		1	1	3	0	2	0				1	1	1	0	0	0	0
1	1	1	0	A310807	17	3		3	29	1	1	3	6			HH310807	7	1	4	0	0	0	1	0		1	4		0										0				1	1	1	0	0	0	0
1	1	1	0	G050910	17	3		1	6	8	1	4	7		Student	HH050910	3	1	1	1	0	0	0	0		0			0										0				1	1	1	0	0	0	0
1	1	1	0	G270810	17	2		6	18	8	0	2	2			HH270810	2	1	1	1	0	0	0	0		0			0										0				1	1	1	0	0	0	0
1	1	1	0	G310804	17	3		3	29	8	1	3	7		Student	HH310804	6	1	1	1	0	0	0	0		0			0										0				1	3	3	0	0	0	0
1	1	1	0	G300804	17	2		3	30	8	0	2	2		Mechanic	HH300804	2	1	1	1	0	0	0	0		0			0										0				0	1	1	0	0	0	0
1	1	1	0	F200811	17	4		2	12	2	0	2	1			HH200811	6	0											0										0				1	1	1	0	0	0	0
1	1	1	0	F060915	17	3		7	23	1	1	3	6			HH060915	8	1	4	0	0	0	1	0		0			0										0				0	1	1	0	0	0	0
1	1	1	0	C240807	17	2		4	16	1	0	2	2			HH230807	9	1	1	1	0	0	0	0		0			0										0				1	2	2	0	1	0	0
1	1	1	0	B070911	17	3		1	2	8	0	2	3		Fishermen	HH070911	3	1	1	1	0	0	0	0		0			0										0				1	3	3	1	1	1	0
1	1	1	0	B050906	17	1		1	4	8	1	3	1			HH060906	5	1	1	1	0	0	0	0		0			0										1	0			1	1	1	0	0	0	0
1	1	1	0	H030906	17	3		7	22	2	1	2	1			HH030914	2	1	1 2 4	1	1	0	1	0		0			0										0				1	1	1	0	0	0	0
1	1	1	0	A010905	17	2		3	27	3	0	2	1			HH010905	2	0											0										0				0	1	1	0	0	0	0
1	1	1	0	A240806	17	1		4	16	1	1	4	6			HH240806	5	1	1	1	0	0	0	0		0			0										0				1	2	2	0	1	1	0
1	1	1	0	F040905	17	2		1	2	1	0	2	3		Nvuba	HH040905	2	0											1	0	5	1		1	1	6	0	2	1	0			1	3	2	0	0	0	0
1	1	1	0	G200807	17	3		2	12	8	1	3	7		Student	HH200807	3	1	1	1	0	0	0	0		1	1		1	1	2	1		1	0		0	2	0				1	1	1	0	0	0	0
1	1	1	0	F310813	17	3		3	28	1	0	2	2		Nkanika piki	HH310813	1	1	1	1	0	0	0	0		1	1		1	1	2	1		1	0		0	2	1	1	1	0	1	1	1	0	1	0	0
1	1	1	0	B050902	17	3		1	4	8	0	2	2			HH050902	4	0											1	0	5	1		1	1	4	0	4	0				0	2	2	0	1	1	0
1	1	1	0	G280810	17	3		5	9	8	1	3	7		Student	HH280810	7	1	1	1	0	0	0	0		1	1		1	0	5	1		1	0		0	1	0				1	1	1	0	0	0	0
1	1	1	0	A040912	17	3		1	3	1	1	3	6			HH040912	5	1	4	0	0	0	1	0		1	4		1	1	2	4		1	1	3	0	2	0				0	1	1	0	0	0	0
1	1	1	0	A050909	17	2		1	6	1	0	3	2		Mubazzi	HH050909	3	1	1	1	0	0	0	0		1	1		1	1	2	1		1	0		0	2	1	1	1	0	1	2	2	0	0	0	0
1	1	1	0	A220803	17	3		2	15	2	1	3	6			HH220803	6	0											0										0				1	1	1	0	1	1	0
1	1	1	0	B310805	17	3		3	29	4	0	3	2		Capenter	HH310805	2	1	1	1	0	0	0	0		1	2		1	1	3	2		1	1	1	0	2	1	1	1	0	1	2	2	1	1	1	0
1	1	1	0	B310812	17	2		3	27	8	1	3	2			HH310812	8	1	1	1	0	0	0	0		1	1		1	0	5	1		1	0		0	4	0				1	1	1	0	0	0	0
1	1	1	0	C230805	17	1		2	10	8	0	3	3		Taxi conductor	HH230805	8	1	1 3 4	1	0	1	1	0		1	1		1	1	1	1		1	0		0	3	0				1	1	1	0	1	1	0
1	1	1	0	C240801	17	2		4	16	8	0	2	3			HH240801	7	0											0										0				0	2	2	0	0	0	0
1	1	1	0	F040908	17	1		1	2	4	0	2	3		Nkola ku motoka	HH040908	4	0											0										0				1	3	3	0	0	1	0
1	1	1	0	G030912	17	3		7	22	8	1	3	7		Student	HH030912	7	1	4	0	0	0	1	0		1	1		1	1	1	1		1	0		2	1	0				1	1	1	0	0	0	0
1	1	1	0	G040903	17	1		1	2	8	1	3	7		Student	HH040903	7	1	1	1	0	0	0	0		1	4		1	1	1	4		1	1	4	0	1	0				1	1	1	0	0	0	0
1	1	1	0	G060901	17	5	SDA	7	24	8	1	3	7		Student	HH060901	5	1	1	1	0	0	0	0		1	1		1	1	2	1		1	1	3	0	2	0				1	1	1	0	0	0	0
1	1	1	0	G060907	17	3		7	24	8	0	2	2			HH060907	4	1	1	1	0	0	0	0		1	1		1	1	1	1		1	1	4	0	1	0				1	1	1	0	0	0	0
1	1	1	0	G220809	17	3		2	15	2	0	2	2		Makanika	HH220803	4	0											1	0	4	2		1	1	6	0	4	0				0	1	1	0	0	1	0
1	1	1	0	G300809	17	3		3	31	8	1	3	7		Student	HH300809	7	1	1	1	0	0	0	0		1	1		1	0	5	1		1	1	4	0	4	0				1	1	1	0	0	0	0
1	1	1	0	H040905	17	3		1	2	1	0	2	1	Nunda ekooko		HH040913	1	1	1 2 4	1	1	0	1	0		1	1		1	1	5	1		1	1	3	0	4	0				1	2	2	1	1	1	0
1	1	1	0	H040911	17	3		1	3	1	1	3	6			HH040905	10	1	1 2 4	1	1	0	1	0		1	4		1	1	3	1		1	1	4	0	1	0				1	1	1	0	0	0	0
1	1	1	0	H040912	17	3		1	3	2	1	2	3		Muvubi	HH040906	2	1	1 2 4	1	1	0	1	0		1	1		1	1	3	4		1	1	3	0	1	0				1	1	1	0	0	0	0
1	1	1	0	H060909	17	3		7	24	1	0	2	2			HH060902	3	1	1 2 4	1	1	0	1	0		1	1		1	1	2	1		1	1	1	0	3	1	1	1	0	1	1	1	0	0	0	0
1	1	1	0	H230806	17	1		2	10	1	1	3	6			HH230806	6	1	1 2 4	1	1	0	1	0		0			0										0				1	1	1	0	0	0	0
1	1	1	0	H270810	17	3		6	18	1	0	2	1			HH270810	3	1	1 2 4	1	1	0	1	0		0			0										1	0			1	2	2	0	0	0	0
1	1	1	0	H280814	17	3		5	9	2	1	3	6			HH280814	1	1	1 2 4	1	1	0	1	0		1	1		1	1	3	1		1	1	1	0	1	0				1	1	1	0	0	0	0
1	1	1	0	H300807	17	3		3	31	2	1	3	6			HH300809	4	1	1 2 4	1	1	0	1	0		1	1		1	1	1	1		1	1	3	0	1	0				1	1	1	0	0	0	0
1	1	1	0	H310814	17	3		3	28	2	1	3	6			HH310815	4	1	1 2 4	1	1	0	1	0		1	1		1	1	5	1		1	1	1	0	4	1	1	1	0	1	2	2	1	1	1	0
1	1	1	0	H310816	17	3		3	28	1	0	2	2		Njokya muliro	HH310817	7	1	1 2 4	1	1	0	1	0		1	1		1	1	1	4		1	0		0	2	0				1	3	3	1	1	1	0
1	1	1	0	C290803	17	2		5	9	2	1	3	6			HH290803	4	1	1	1	0	0	0	0		0			0										0				0	1	1	0	1	1	0
1	1	1	0	F300805	17	2		3	30	1	0	2	1			HH300805	4	1	1 4	1	0	0	1	0		0			1	1	4	1		1	0		0	1	1	1	1	0	1	2	2	0	1	0	0
1	1	1	0	F070904	17	1		1	1	2	1	3	6			HH070904	5	0											0										0				1	1	1	0	0	0	0
1	1	1	0	A200811	17	3		2	12	1	1	3	6			HH200811	9	1	1	1	0	0	0	0		1	1		1	1	2	1		0					1	1	1	0	1	2	2	0	1	1	0
1	1	1	0	E220808	17	3		2	13	8	0	2	1		Nkola mukoko zamugaga	HH220809	4	1	1	1	0	0	0	0		1	1		1	1	1	1		1	1	2	0	1	0				1	2	2	1	0	0	0
1	1	1	0	F270810	17	1		6	18	1	0	2	1			HH270810	4	1	1 4	1	0	0	1	0		0			0										0				1	2	2	0	0	0	0
1	1	1	0	A240804	17	3		4	16	2	1	3	6			HH240804	6	1	1	1	0	0	0	0		1	1		1	0	5	1		1	1	6	0	4	0				1	1	1	0	0	0	0
1	1	1	0	F040910	17	3		1	2	1	1	3	6			HH040910	2	0											0										0				1	1	1	0	1	1	0
1	1	1	0	I240806	17	3		4	17	1	0	2	2		makanika	HH240808	1	0											0										0				0	1	2	1	1	0	0
1	1	1	0	F060911	16	1		7	23	2	1	3	6			HH060911	2	1	1	1	0	0	0	0		0			0										0				1	1	1	0	0	0	0
1	1	1	0	F010912	16	3		7	26	1	1	3	3		Nsika chapati, Kanani	HH010912	8	0											1	1	1	4		1	1	1	0	2	0				1	3	2	0	1	1	0
1	1	1	0	F060906	16	3		7	24	2	1	3	6			HH060906	10	1	4	0	0	0	1	0		0			0										0				1	1	1	0	0	0	0
1	1	1	0	F220803	16	2		2	15	2	1	2	7		Student	HH220803	5	1	1	1	0	0	0	0		1	1		1	0	5	1		1	1	4	0	4	0				1	1	1	0	0	0	0
1	1	1	0	G050912	16	3		1	6	8	1	3	7		Student	HH050912	6	1	1	1	0	0	0	0		0			0										0				1	1	1	0	0	0	0
1	1	1	0	G220803	16	1		2	15	8	1	3	6			HH220803	8	1	1	1	0	0	0	0		0			0										0				1	1	1	0	0	0	0
1	1	1	0	G270803	16	3		6	19	8	0	2	2		Mechanic	HH270803	1	0											0										0				1	2	2	0	0	0	0
1	1	1	0	G300812	16	3		3	31	8	1	2	7		Pupil	HH300812	11	1	1	1	0	0	0	0		0			0										0				1	1	1	0	0	0	0
1	1	1	0	B300811	16	3		3	31	1	1	3	1			HH300811	4	1	1	1	0	0	0	0		0			0										0				0	3	3	1	1	1	0
1	1	1	0	A280815	16	3		5	9	2	1	3	6			HH280815	3	1	1	1	0	0	0	0		1	1		1	1	3	1		1	0		0	3	0				1	1	1	0	0	0	0
1	1	1	0	H310812	16	3		3	28	2	0	3	1			HH310813	1	1	1 2 4	1	1	0	1	0		0			0										0				1	1	1	0	0	0	0
1	1	1	0	H310811	16	1		3	28	2	0	2	1			HH310812	1	0											0										0				1	1	1	0	0	0	0
1	1	1	0	H030905	16	1		7	22	1	0	2	1			HH030913	1	1	1 2 4	1	1	0	1	0		1	1		0										0				1	1	1	0	0	0	0
1	1	1	0	G240808	16	3		4	17	8	1	3	7		Student	HH240808	5	1	1	1	0	0	0	0		0			0										0				0	1	1	0	0	0	0
1	1	1	0	G030910	16	3		7	22	8	0	2	3		Muvubi	HH030910	7	1	1	1	0	0	0	0		0			0										0				1	1	1	0	0	0	0
1	1	1	0	G300807	16	3		3	30	8	1	2	7		Pupil	HH300807	12	1	1	1	0	0	0	0		0			0										0				1	1	1	0	0	0	0
1	1	1	0	B220808	16	3		2	13	8	1	3	6			HH220807	12	1	1	1	0	0	0	0		0			0										0				1	1	1	0	0	0	0
1	1	1	0	B050908	16	1		1	6	8	1	3	6			HH050908	6	1	1	1	0	0	0	0		1	1		1	0	5	1		1	1	4	0	1	0				1	1	1	0	0	0	0
1	1	1	0	F050907	16	3		1	6	4	0	2	3	Nkola ku disco		HH050907	4	1	1	1	0	0	0	0		1	1		1	1	1	1		1	1	3	0	2	1	0			1	3	3	2	0	0	0
1	1	1	0	A040904	16	5	SDA	1	2	2	1	3	6			HH040904	7	1	1 4	1	0	0	1	0		1	1		1	1	1	1		1	1	3	0	2	0				1	1	1	0	0	0	0
1	1	1	0	A070903	16	3		1	1	2	1	3	6			HH070903	3	1	4	0	0	0	1	0		1	4		1	1	1	4		1	1	3	0	2	0				1	1	1	0	0	0	0
1	1	1	0	A070906	16	4		1	1	1	1	3	6			HH070906	7	1	1 4	1	0	0	1	0		1	1		1	1	1	1		1	1	4	0	2	0				1	2	2	0	0	0	0
1	1	1	0	A220805	16	3		2	15	1	0	2	1			HH220805	4	1	1	1	0	0	0	0		0			0										0				1	2	2	0	1	1	0
1	1	1	0	B220801	16	3		2	15	8	0	2	6			HH220801	8	1	4	0	0	0	1	0		1	4		1	1	1	4		0					1	0			1	2	2	1	0	0	0
1	1	1	0	G270812	16	2		6	18	8	1	3	7		Student	HH270812	7	1	1	1	0	0	0	0		1	1		1	1	5	1		1	0		0	2	0				1	1	1	0	0	0	0
1	1	1	0	G300805	16	1		3	30	8	1	2	7		Pupil	HH300805	8	1	1	1	0	0	0	0		1	1		1	1	5	1		1	0		0	1	0				1	1	1	0	0	0	0
1	1	1	0	H050903	16	1		1	6	2	1	3	6			HH050911	6	1	1 2 4	1	1	0	1	0		1	4		1	1	4	4		1	1	4	0	1	0				1	1	1	0	0	0	0
1	1	1	0	E240805	16	3		4	16	2	1	4	1			HH240805	5	1	1	1	0	0	0	0		1	1		1	1	2	1		1	1	4	0	1	1	1	1	0	1	2	2	0	1	1	0
1	1	1	0	F030911	16	2		7	22	1	1	2	6			HH030911	4	1	1 4	1	0	0	1	0		1	4		1	1	1	4		1	0		0	1	0				1	1	1	0	0	0	0
1	1	1	0	F300807	15	2		3	30	1	1	3	6			HH300807	4	1	1 4	1	0	0	1	0		0			1	0	5	5	Ku somero lya white Angels Masajja	1	1	3	0	1	1	0			0	3	2	0	0	0	0
1	1	1	0	F060914	15	3		7	23	2	1	3	6			HH060914	7	0											1	1	2	1		1	0		0	1	0				1	1	1	0	0	0	0
1	1	1	0	B310813	15	3		3	27	8	1	5	1			HH310813	8	1	1	1	0	0	0	0		1	1		1	0	5	1		1	0		0	4	0				1	1	1	0	0	0	0
1	1	1	0	G300810	15	3		3	31	8	0	2	1			HH300810	4	1	1	1	0	0	0	0		0			0										0				1	1	1	0	0	0	0
1	1	1	0	G310805	15	2		3	29	8	1	3	7		Student	HH310805	6	1	1	1	0	0	0	0		0			0										0				0	1	1	0	0	0	0
1	1	1	0	A070914	15	3		1	2	2	0	2	6			HH070914	5	1	4	0	0	0	1	0		0			0										0				0	1	1	0	0	0	0
1	1	1	0	G050909	15	4		1	6	8	1	2	7		Pupil	HH050909	3	1	1	1	0	0	0	0		0			0										0				1	1	1	0	0	0	0
1	1	1	0	B300805	15	3		3	30	8	1	3	1			HH300805	5	1	2	0	1	0	0	0		0			0										0				1	2	2	1	0	0	0
1	1	1	0	* Bornagain (75/1340), Seventh day Adventist (27/1340), African traditionalist (1/1340) & Isamasiya (1/1340)	15	1		1	1	2	1	3	6			HH070904	6	1	4	0	0	0	1	0		1	4		1	1	1	4		1	1	4	0	2	0				1	1	1	0	0	0	0
1	1	1	0	A240803	15	3		4	16	2	1	2	6			HH240803	6	1	1	1	0	0	0	0		1	1		1	0	5	1		0					0				1	1	1	0	0	0	0
1	1	1	0	B040903	15	2		1	2	8	1	3	1			HH040903	6	1	1	1	0	0	0	0		0			0										0				1	1	1	0	1	1	0
1	1	1	0	B060905	15	3		7	24	8	1	3	3			HH060905	3	1	1	1	0	0	0	0		0			1	0	5	4		1	0		0	4	0				1	1	1	0	0	0	0
1	1	1	0	G010915	15	3		7	26	8	1	3	7		Student	HH010915	8	1	1	1	0	0	0	0		1	1		1	0	5	1		1	1	4	0	4	0				1	1	1	0	0	0	0
1	1	1	0	G280809	15	3		5	9	8	1	3	6			HH280809	11	1	1	1	0	0	0	0		1	1		1	1	5	1		1	1	4	0	2	0				1	1	1	0	0	0	0
1	1	1	0	G300808	15	1		3	30	8	0	2	2			HH300808	10	1	1	1	0	0	0	0		1	1		1	1	3	1		1	0		0	2	0				1	1	1	0	0	0	0
1	1	1	0	H310815	15	3		3	28	2	1	3	6			HH310816	7	1	1 2 4	1	1	0	1	0		1	1		1	1	1	1		1	1	5	0	1	1	0			1	1	1	0	0	0	0
1	1	1	0	F070905	15	2		1	1	2	1	2	6			HH070905	6	1	4	0	0	0	1	0		0			0										0				1	1	1	0	0	0	0
1	1	0	0
1	1	0	0
1	1	0	0
1	1	0	0
1	1	0	0
1	1	0	0
1	1	0	0
1	1	0	0
1	1	1	1
1	1	0	1
1	1	0	1
1	0	0	0
1	0	0	0
1	1	0	0
1	1	0	0
1	1	0	0
1	1	0	0
1	1	0	0
1	1	0	0
1	1	0	0
1	1	0	0
1	1	0	0
1	1	0	0
1	1	0	0
1	1	0	0
1	1	0	0
1	1	0	0
1	1	0	0
1	1	0	0
1	1	0	0
1	1	0	0
1	1	0	0
1	1	0	0
1	1	0	0
1	1	0	0
1	1	0	0
0	1	0	0
1	0	0	0
1	1	1	1
1	1	0	0
1	1	0	0
1	1	0	0
1	1	0	0
1	1	0	0
1	1	0	0
1	1	0	0
1	1	0	0
1	1	0	0
1	1	0	0
[truncated: 60 more columns]

## Sheet: Data dictionary
scr_age	Male aged ≥15 years
scr_reside	Resident in Mpigi district (has lived there for ≥3 months & will still live there for ≥ 6 months)
scr_phone	Has an active phone contact that can be used for future communication
scr_speech	Cannot comprehend or speak either English or Luganda
indat	Date of interview
name	What is your name?
age	What is your age in complete years?
relgn	What is your religion?
relgnOther	Specify;
cty	In which Sub-county do you live?
maris	What is your current marital status?
schgoing	Are you currently in school?
Educ	What is the highest level of education you have attained?
EducOther	Please specify;
occp	What do you do for a living?
occpBusiness	Specify the type of Business you do;
occpOther	If other, please specify;
hid	Household ID
hmnum	How many people do you live with in the household?
tesplc	Do you know any place in this community where you can test for HIV?
tesplcs	In which places can one test for HIV in this community?
tesplcsOther	Specify;
tesgo	Have you ever gone to test for HIV at any of the places you mentioned?
tesgoplc	Which place did you go to?
tesgoplcOther	Specify;
tesever	In life, have you ever tested for HIV?
teslasyr	Have you tested for HIV in the past 12 months?
teslas	When was the last time you tested for HIV?
tesplc1	Where did you take the HIV test from?
tesplc1Other	Specify;
teswait	Did you wait to receive your HIV test results?
tesdisclo	Did you disclose your HIV results to anyone close to you?
discloper	To whom did you disclose your test results?
tesres	What were the results from your last HIV test?
tesyear	In a given year, how many times do you usually test for HIV?
pathiv	Are you aware of your partner’s HIV status?
couptes	Have you ever taken an HIV test and received the test results together with your current partner?
couptes1	In the past 12 months, have you and your current partner taken an HIV test and received the test results together?
pathiv1	What was your partner’s HIV status?
circum	Are you circumcised?
pastsexpat	How many sexual partners have you had in the last 6 months?
cursexpat	How many sexual partners do you still have presently
nonpat	In the past 6 months, have you had sexual intercourse with someone who was not your wife (partner) / not your regular partner?
coscond	Do you always use a condom when having sexual intercourse?
lastcond	Did you use a condom in the last sexual intercourse you had?
transex	Have you ever traded anything like money, housing, drugs, transport, or any other goods in exchange for sex in the past 12 months?
alc	Do you take any alcoholic beverages?
alctyp	Which type of alcoholic beverage do you take?
alctypOther	Specify;
alctime	At what time of the day do you usually take the alcoholic beverage?
alctimeOther	Specify;
alcweek	How about in a week, how many times do you take an alcoholic drink?
alcweekOther	Specify;
intx	Do you use any other intoxicant?
intxtyp	Which intoxicant do you use?
intxtypInjectDrugs	Specify the Injecting Drugs:
intxtypOther	Specify other;
alcsex	Do you have thoughts of engaging in sexual intercourse after taking/using alcoholic or an intoxicant?
alcintxsex	After you have taken alcohol and/or intoxicant, do you always use a condom during sexual intercourse
tesmotiv	What motivated you or could motivate you to go and test for HIV?
tesmotivOther	Specify other;
tesbarr	What hindered you o/r could hinder you from testing for HIV?
tesbarrOther	Specify other;
tesimprv	What do you think can be done to improve the provision of HIV testing services in this community
tesimprvOther	Specify other;
