# Supplementary material for: Prevalence, associated factors and perspectives of HIV testing among men in Uganda
Source: PLoS One. 2020 Aug 7;15(8):e0237402. doi: 10.1371/journal.pone.0237402 (PMC7413494; doi:10.1371/journal.pone.0237402)
Supplement: S2 File — (ZIP) [file pone.0237402.s003.zip]

Archive with 2 entries (2 files):
- Study tools/FGD topic guide.doc
- Study tools/Survey Qnaire.doc
